# Supplementary material for: Causal effects of gut microbiome on aortic dissection: A mendelian randomization study
Source: Clinics (Sao Paulo). 2025 Nov 19;80:100811. doi: 10.1016/j.clinsp.2025.100811 (PMC12670564; doi:10.1016/j.clinsp.2025.100811)
Supplement: Supplementary file 1 [file mmc1.xlsx]

## Sheet: Table S1
Supplement Table1: Characteristics of instrumental variables used for MR analysis on the effect estimates of gut microbiota on aortic dissection
SNP	Exposure	Effect allele	Other allele	Beta	SE	P-value	R2	F statistic
rs11199437	Absiella dolichum	C	T	0.0411556	0.00905584	5.5e-06	0.00345402	20.6469
rs113811824	Absiella dolichum	A	G	0.170074	0.0382854	8.9e-06	0.00330066	19.7271
rs12134518	Absiella dolichum	A	G	-0.0581913	0.0129997	7.6e-06	0.00335134	20.031
rs149492298	Absiella dolichum	A	G	0.187131	0.0393907	2e-06	0.00377302	22.561
rs1577118	Absiella dolichum	A	G	0.143816	0.0267509	7.6e-08	0.00482684	28.8929
rs2301066	Absiella dolichum	T	C	-0.0417618	0.00890582	2.7e-06	0.00367653	21.9819
rs35529920	Absiella dolichum	T	C	0.112596	0.0241238	3e-06	0.00364247	21.7775
rs4442668	Absiella dolichum	C	T	0.112578	0.0253282	8.8e-06	0.00330436	19.7493
rs4842051	Absiella dolichum	T	C	0.0540161	0.0119113	5.8e-06	0.00343921	20.5581
rs521033	Absiella dolichum	G	A	-0.0691384	0.0153808	7e-06	0.00337938	20.1992
rs56059578	Absiella dolichum	T	C	-0.0541688	0.0106949	4.1e-07	0.00428653	25.6448
rs6044752	Absiella dolichum	G	A	0.0515994	0.0109945	2.7e-06	0.00368267	22.0187
rs74451960	Absiella dolichum	C	T	-0.056946	0.0127157	7.5e-06	0.00335439	20.0493
rs78781023	Absiella dolichum	T	C	0.124674	0.0270976	4.2e-06	0.00353978	21.1614
rs80117561	Absiella dolichum	T	C	0.123498	0.0274408	6.8e-06	0.0033875	20.2479
rs114162847	CAG-448 sp000433415	C	T	-0.0979065	0.0200196	1e-06	0.0039976	23.9093
rs141789674	CAG-448 sp000433415	C	A	0.180292	0.0405222	8.6e-06	0.00331095	19.7889
rs1486284	CAG-448 sp000433415	A	G	0.0430128	0.00884988	1.2e-06	0.00394847	23.6143
rs2037820	CAG-448 sp000433415	T	G	-0.0466035	0.0104488	8.2e-06	0.00332723	19.8865
rs2055863	CAG-448 sp000433415	T	C	0.0457193	0.00981765	3.2e-06	0.00362604	21.679
rs2159130	CAG-448 sp000433415	T	C	0.0625889	0.0135708	4e-06	0.00355683	21.2637
rs2518210	CAG-448 sp000433415	A	G	0.232207	0.0422654	3.9e-08	0.0050398	30.1741
rs35506451	CAG-448 sp000433415	A	G	-0.058508	0.0130183	7e-06	0.00337815	20.1919
rs4911283	CAG-448 sp000433415	A	G	0.0440362	0.00922552	1.8e-06	0.00380897	22.7768
rs5998835	CAG-448 sp000433415	C	T	0.165497	0.0371241	8.3e-06	0.00332391	19.8666
rs60424621	CAG-448 sp000433415	T	C	0.120635	0.0266917	6.2e-06	0.00341613	20.4197
rs61912184	CAG-448 sp000433415	C	T	0.173479	0.0387218	7.5e-06	0.00335698	20.0649
rs7210122	CAG-448 sp000433415	T	C	-0.0416923	0.00879435	2.1e-06	0.00375747	22.4677
rs7616384	CAG-448 sp000433415	A	C	-0.0952243	0.0200832	2.1e-06	0.00375856	22.4742
rs77025995	CAG-448 sp000433415	A	G	0.168391	0.0352948	1.8e-06	0.00380528	22.7547
rs77352294	CAG-448 sp000433415	C	A	0.0821839	0.0156331	1.5e-07	0.00461637	27.6272
rs7870445	CAG-448 sp000433415	C	A	-0.0574119	0.0123156	3.1e-06	0.00363361	21.7244
rs79366624	CAG-448 sp000433415	T	C	0.0649854	0.0127797	3.7e-07	0.00432052	25.849
rs8092525	CAG-448 sp000433415	A	G	0.206124	0.0427734	1.4e-06	0.00388192	23.2147
rs114696366	Enterococcaceae	T	C	0.0720646	0.0162774	9.5e-06	0.00327849	19.5942
rs117032656	Enterococcaceae	T	C	0.0835301	0.0182488	4.7e-06	0.00350364	20.9446
rs12978005	Enterococcaceae	T	C	0.0355369	0.00703126	4.3e-07	0.00426837	25.5357
rs138502935	Enterococcaceae	A	G	0.102596	0.0228035	6.8e-06	0.00338541	20.2354
rs141865481	Enterococcaceae	T	C	0.0591642	0.0119081	6.7e-07	0.00412538	24.6767
rs143459073	Enterococcaceae	T	C	0.118844	0.0235978	4.7e-07	0.00423832	25.3551
rs144634580	Enterococcaceae	T	C	0.060803	0.0135702	7.4e-06	0.00335771	20.0693
rs145331053	Enterococcaceae	T	G	0.0773194	0.0166351	3.4e-06	0.00361228	21.5963
rs147544940	Enterococcaceae	C	T	0.119813	0.0203863	4.2e-09	0.00576299	34.5291
rs1500904	Enterococcaceae	G	A	0.0401333	0.0088653	6e-06	0.00342735	20.4869
rs181096877	Enterococcaceae	T	C	0.0620178	0.0125325	7.5e-07	0.00409263	24.48
rs184273672	Enterococcaceae	A	C	0.105231	0.0237412	9.3e-06	0.00328609	19.6398
rs2285704	Enterococcaceae	C	T	-0.0226486	0.0049816	5.5e-06	0.00345675	20.6633
rs3091805	Enterococcaceae	T	C	0.0288805	0.00647282	8.1e-06	0.00332966	19.9011
rs3894277	Enterococcaceae	A	G	0.0377158	0.00830486	5.6e-06	0.00344912	20.6175
rs55816713	Enterococcaceae	G	A	0.0780961	0.0174519	7.6e-06	0.00334921	20.0183
rs56109227	Enterococcaceae	G	T	0.0525018	0.0116516	6.6e-06	0.00339568	20.297
rs6141425	Enterococcaceae	A	G	-0.0215237	0.00469307	4.5e-06	0.00351735	21.0268
rs67340844	Enterococcaceae	T	C	0.0659984	0.0131257	5e-07	0.00422484	25.2741
rs7128814	Enterococcaceae	G	A	-0.0221776	0.00472068	2.6e-06	0.00369012	22.0635
rs7302202	Enterococcaceae	T	C	-0.0317518	0.00717129	9.5e-06	0.00327901	19.5973
rs73191915	Enterococcaceae	G	A	0.0526015	0.0115068	4.8e-06	0.00349457	20.8901
rs73432097	Enterococcaceae	T	C	0.0489194	0.0104327	2.7e-06	0.00367617	21.9798
rs7534351	Enterococcaceae	C	T	-0.0975601	0.021074	3.7e-06	0.00358359	21.4242
rs75697937	Enterococcaceae	T	C	0.0936565	0.0193829	1.4e-06	0.00390271	23.3396
rs75914331	Enterococcaceae	G	T	0.0602543	0.0125996	1.7e-06	0.00382319	22.8621
rs77903789	Enterococcaceae	A	C	0.0601566	0.0106465	1.6e-08	0.00532916	31.9159
rs881027	Enterococcaceae	G	A	0.0386078	0.00827856	3.1e-06	0.00363651	21.7418
rs1016579	An7	A	G	0.0817956	0.0181092	6.3e-06	0.00341196	20.3946
rs139195374	An7	C	T	0.0655593	0.0146199	7.3e-06	0.00336313	20.1018
rs143347000	An7	A	G	0.0574873	0.012811	7.2e-06	0.00336775	20.1295
rs145171932	An7	A	G	0.123477	0.0225103	4.1e-08	0.00502399	30.079
rs2283177	An7	T	C	0.0714829	0.0155977	4.6e-06	0.00351222	20.996
rs2797887	An7	C	T	0.119365	0.0265818	7.1e-06	0.00337244	20.1576
rs2852623	An7	T	C	-0.0556296	0.0111079	5.5e-07	0.00419132	25.0728
rs3911603	An7	C	T	-0.0438764	0.00992335	9.8e-06	0.00327001	19.5434
rs4345028	An7	A	C	-0.0486476	0.0106793	5.2e-06	0.0034702	20.744
rs4674463	An7	A	C	-0.0710934	0.0143534	7.3e-07	0.00410007	24.5247
rs4722327	An7	T	G	0.034588	0.00738657	2.8e-06	0.00366604	21.9189
rs61742849	An7	A	G	0.137142	0.0267657	3e-07	0.00438633	26.2445
rs7043204	An7	G	A	0.0414647	0.00909919	5.2e-06	0.0034727	20.759
rs76928381	An7	T	C	0.153177	0.0290407	1.3e-07	0.00464704	27.8117
rs10245542	Enterococcus A	A	G	0.129211	0.0228497	1.6e-08	0.00533753	31.9663
rs10858186	Enterococcus A	C	A	0.0607381	0.0137451	9.9e-06	0.00326612	19.52
rs117202635	Enterococcus A	G	A	-0.103882	0.0234367	9.3e-06	0.00328613	19.64
rs11814325	Enterococcus A	T	C	-0.0400448	0.00876386	4.9e-06	0.00349148	20.8716
rs1248167	Enterococcus A	T	C	-0.0367346	0.00763005	1.5e-06	0.00387469	23.1713
rs1319897	Enterococcus A	A	G	0.0896004	0.0194979	4.3e-06	0.0035313	21.1105
rs144127713	Enterococcus A	G	T	0.0897867	0.0198738	6.2e-06	0.00341353	20.4041
rs148113063	Enterococcus A	C	T	-0.0730231	0.0163612	8.1e-06	0.00333171	19.9134
rs16906787	Enterococcus A	T	C	0.069407	0.0153488	6.1e-06	0.00341977	20.4415
rs1766798	Enterococcus A	T	G	-0.0235658	0.00514277	4.6e-06	0.00351131	20.9906
rs204708	Enterococcus A	G	A	-0.0648729	0.0142874	5.6e-06	0.00344784	20.6098
rs4631066	Enterococcus A	G	T	-0.0317008	0.00675066	2.7e-06	0.00368698	22.0446
rs6728483	Enterococcus A	A	G	-0.0259448	0.00507963	3.3e-07	0.00435879	26.079
rs6926401	Enterococcus A	G	T	0.0641748	0.0136293	2.5e-06	0.00370677	22.1634
rs728926	Enterococcus A	T	C	-0.024586	0.00517364	2e-06	0.00377544	22.5755
rs73307999	Enterococcus A	T	C	-0.0577437	0.0129205	7.9e-06	0.0033406	19.9666
rs7781618	Enterococcus A	A	G	0.0369437	0.00813943	5.7e-06	0.00344525	20.5943
rs78291374	Enterococcus A	A	G	0.069396	0.0142061	1e-06	0.0039885	23.8547
rs78831153	Enterococcus A	C	T	0.0991159	0.0195344	3.9e-07	0.00430171	25.736
rs7947795	Enterococcus A	G	T	0.111388	0.0247012	6.5e-06	0.00340085	20.328
rs7950518	Enterococcus A	A	C	0.0682516	0.0122951	2.8e-08	0.00514456	30.8046
rs9402025	Enterococcus A	T	C	0.0858123	0.0190625	6.7e-06	0.00338916	20.2579
rs114701953	Enterococcus B	C	T	0.0926033	0.0204557	6e-06	0.00342736	20.487
rs115574037	Enterococcus B	T	G	0.137185	0.0269287	3.5e-07	0.00433632	25.944
rs115833422	Enterococcus B	T	C	0.0963741	0.0168579	1.1e-08	0.00545463	32.6714
rs116850073	Enterococcus B	C	T	0.11444	0.0232398	8.5e-07	0.00405279	24.2407
rs12978005	Enterococcus B	T	C	0.039625	0.00872334	5.6e-06	0.00345063	20.6266
rs13207908	Enterococcus B	T	C	0.030596	0.00603867	4e-07	0.0042895	25.6626
rs1391185	Enterococcus B	G	A	-0.0259604	0.00572434	5.8e-06	0.00343955	20.5601
rs143459073	Enterococcus B	T	C	0.148893	0.0292697	3.6e-07	0.00432371	25.8682
rs147544940	Enterococcus B	C	T	0.141839	0.0252976	2.1e-08	0.00524776	31.4258
rs1532976	Enterococcus B	A	G	0.0267081	0.00599397	8.4e-06	0.00332077	19.8477
rs17264096	Enterococcus B	T	C	0.0745693	0.0165329	6.5e-06	0.00340227	20.3365
rs181064019	Enterococcus B	T	C	0.104841	0.0231879	6.1e-06	0.00341884	20.4359
rs2285704	Enterococcus B	C	T	-0.0279588	0.00618184	6.1e-06	0.0034209	20.4482
rs34192549	Enterococcus B	T	C	0.137799	0.0280077	8.7e-07	0.00404579	24.1987
rs57918569	Enterococcus B	T	C	0.0561521	0.0121495	3.8e-06	0.00357181	21.3535
rs60809785	Enterococcus B	G	T	0.0403643	0.00806466	5.6e-07	0.00418627	25.0425
rs61852100	Enterococcus B	A	G	0.101699	0.0224724	6e-06	0.00342508	20.4733
rs62076169	Enterococcus B	T	G	-0.0447137	0.00949927	2.5e-06	0.00370438	22.149
rs62131153	Enterococcus B	T	C	0.0665059	0.0144714	4.3e-06	0.00353174	21.1132
rs7128814	Enterococcus B	G	A	-0.0270236	0.00585639	3.9e-06	0.00356044	21.2853
rs72765753	Enterococcus B	T	C	0.135603	0.0286113	2.1e-06	0.0037554	22.4552
rs74066270	Enterococcus B	G	A	0.0460824	0.0098376	2.8e-06	0.00366878	21.9354
rs76415069	Enterococcus B	C	T	0.0658039	0.0131432	5.5e-07	0.00418894	25.0585
rs77903789	Enterococcus B	A	C	0.0625246	0.013204	2.2e-06	0.00374875	22.4153
rs78727576	Enterococcus B	A	G	0.0974322	0.0189033	2.5e-07	0.00443838	26.5573
rs78875161	Enterococcus B	T	C	0.0717534	0.0143029	5.3e-07	0.00420565	25.1589
rs7919208	Enterococcus B	A	G	0.0955843	0.0210717	5.7e-06	0.00344115	20.5697
rs9316560	Enterococcus B	C	T	0.0438351	0.00963498	5.4e-06	0.00346149	20.6917
rs9567245	Enterococcus B	T	C	0.055712	0.0118586	2.6e-06	0.00369021	22.064
rs11218199	Enterococcus faecalis	T	C	0.123627	0.0252192	9.5e-07	0.00401645	24.0225
rs1136427	Enterococcus faecalis	T	C	0.0426431	0.00796152	8.5e-08	0.00479122	28.6787
rs12493593	Enterococcus faecalis	C	T	0.0325493	0.0072424	7e-06	0.00337812	20.1917
rs138592102	Enterococcus faecalis	G	A	0.135924	0.0305903	8.9e-06	0.00330229	19.7369
rs140737412	Enterococcus faecalis	A	G	0.138418	0.0279579	7.4e-07	0.00409657	24.5036
rs146461517	Enterococcus faecalis	G	A	0.142777	0.0322282	9.4e-06	0.00328279	19.62
rs150545755	Enterococcus faecalis	G	A	0.129327	0.0274994	2.6e-06	0.00369785	22.1099
rs1861495	Enterococcus faecalis	C	A	0.0328505	0.00704338	3.1e-06	0.00363719	21.7458
rs20437	Enterococcus faecalis	T	C	0.106934	0.0197107	5.8e-08	0.0049149	29.4226
rs34156236	Enterococcus faecalis	T	C	-0.0371685	0.00730499	3.6e-07	0.00432568	25.88
rs35367036	Enterococcus faecalis	A	C	0.0775782	0.0168202	4e-06	0.0035571	21.2653
rs4503697	Enterococcus faecalis	G	A	0.0606712	0.012539	1.3e-06	0.00391348	23.4042
rs500335	Enterococcus faecalis	G	A	-0.0394847	0.00816584	1.3e-06	0.00390825	23.3728
rs73061635	Enterococcus faecalis	A	G	0.0921934	0.0183692	5.2e-07	0.00420934	25.181
rs73371047	Enterococcus faecalis	C	T	0.0681707	0.0148368	4.3e-06	0.00353025	21.1042
rs76257237	Enterococcus faecalis	T	G	0.051759	0.0113179	4.8e-06	0.0034974	20.9071
rs76898312	Enterococcus faecalis	G	A	0.0848927	0.01682	4.5e-07	0.0042566	25.465
rs77383707	Enterococcus faecalis	A	C	0.105647	0.0226054	3e-06	0.00365197	21.8345
rs7959206	Enterococcus faecalis	C	T	-0.0301661	0.0068247	9.9e-06	0.00326796	19.531
rs11218199	Enterococcus	T	C	0.0929918	0.0204244	5.3e-06	0.00346664	20.7226
rs112380649	Enterococcus	A	G	-0.0284605	0.00633008	6.9e-06	0.00338082	20.2079
rs112690713	Enterococcus	A	G	0.121551	0.0248491	1e-06	0.00399928	23.9194
rs117611969	Enterococcus	G	T	0.120569	0.0252397	1.8e-06	0.00381478	22.8117
rs138216191	Enterococcus	C	T	0.0921126	0.0159249	7.3e-09	0.00558316	33.4456
rs149026389	Enterococcus	G	T	0.0447321	0.00982779	5.3e-06	0.00346455	20.71
rs16987521	Enterococcus	T	C	0.0412247	0.00877376	2.6e-06	0.00369117	22.0698
rs17588199	Enterococcus	T	C	0.0865224	0.0190545	5.6e-06	0.00344817	20.6118
rs1796829	Enterococcus	C	T	0.0936224	0.015977	4.6e-09	0.00572928	34.326
rs1861495	Enterococcus	C	A	0.0259881	0.00570267	5.2e-06	0.00347303	20.7609
rs1935408	Enterococcus	G	A	0.0330467	0.00705099	2.8e-06	0.00367269	21.9589
rs2049071	Enterococcus	G	A	0.0239217	0.00533732	7.4e-06	0.00335972	20.0813
rs34156236	Enterococcus	T	C	-0.0276137	0.00591684	3.1e-06	0.00364176	21.7733
rs556172049	Enterococcus	T	C	0.0956359	0.0208133	4.3e-06	0.00353062	21.1064
rs61776536	Enterococcus	C	T	0.0680678	0.0148474	4.6e-06	0.00351463	21.0105
rs61916600	Enterococcus	A	G	0.108891	0.0231915	2.7e-06	0.00368595	22.0384
rs6424089	Enterococcus	G	A	0.0242021	0.00527611	4.5e-06	0.00351863	21.0345
rs73061635	Enterococcus	A	G	0.0705446	0.0148757	2.1e-06	0.00375979	22.4816
rs73197829	Enterococcus	A	G	0.119352	0.0257175	3.5e-06	0.00360132	21.5306
rs117517838	Enteroscipio	T	C	0.195925	0.0440647	8.7e-06	0.00330663	19.763
rs117894826	Enteroscipio	A	G	0.168377	0.0378573	8.7e-06	0.00330867	19.7752
rs13215048	Enteroscipio	A	G	0.11248	0.0243078	3.7e-06	0.00358037	21.4049
rs143019999	Enteroscipio	G	A	0.189022	0.0420129	6.8e-06	0.00338543	20.2355
rs150045737	Enteroscipio	T	C	0.198459	0.0434817	5e-06	0.00348369	20.8249
rs17819586	Enteroscipio	T	C	0.0940283	0.0209327	7.1e-06	0.00337462	20.1707
rs1881474	Enteroscipio	G	A	0.061942	0.0138725	8e-06	0.00333455	19.9304
rs2062902	Enteroscipio	T	C	0.0596987	0.0108551	3.8e-08	0.00504998	30.2354
rs2408	Enteroscipio	G	A	-0.091861	0.0196063	2.8e-06	0.00367029	21.9445
rs35714610	Enteroscipio	T	C	-0.0505842	0.011393	9e-06	0.0032972	19.7064
rs4846847	Enteroscipio	C	T	0.0578003	0.0126501	4.9e-06	0.00349124	20.8702
rs4952421	Enteroscipio	A	G	0.0603594	0.0134761	7.5e-06	0.00335528	20.0547
rs4958468	Enteroscipio	A	G	0.104567	0.021412	1e-06	0.00398627	23.8413
rs560009	Enteroscipio	T	C	-0.0636646	0.013352	1.9e-06	0.00380081	22.7278
rs6893398	Enteroscipio	T	C	0.0800649	0.0174646	4.6e-06	0.00351451	21.0098
rs7184151	Enteroscipio	G	A	-0.0498339	0.0111293	7.5e-06	0.00335337	20.0433
rs740365	Enteroscipio	T	C	0.0492717	0.010714	4.2e-06	0.00353655	21.142
rs74689142	Enteroscipio	C	T	0.107224	0.0209009	2.9e-07	0.0043971	26.3092
rs75330692	Enteroscipio	A	C	0.244541	0.0506192	1.4e-06	0.00390123	23.3307
rs78399847	Enteroscipio	C	A	0.224793	0.04957	5.8e-06	0.00343921	20.5581
rs10936921	ER4 sp002437735	G	A	-0.144259	0.0299963	1.5e-06	0.00386629	23.1209
rs12667564	ER4 sp002437735	G	A	-0.0724299	0.0153254	2.3e-06	0.00373434	22.3288
rs2216393	ER4 sp002437735	C	T	-0.0572107	0.0115505	7.3e-07	0.00410011	24.5249
rs4868009	ER4 sp002437735	A	G	0.0617405	0.0112338	3.9e-08	0.00504333	30.1954
rs60377711	ER4 sp002437735	A	G	0.0719673	0.0160071	6.9e-06	0.00338066	20.2069
rs71320536	ER4 sp002437735	T	C	-0.110862	0.0249077	8.6e-06	0.00331347	19.804
rs850307	ER4 sp002437735	T	G	0.0542758	0.0118271	4.5e-06	0.00352168	21.0528
rs946438	ER4 sp002437735	G	A	-0.0472235	0.0106481	9.2e-06	0.00328979	19.6619
rs112709876	Eremiobacterota	T	C	-0.0425968	0.00898335	2.1e-06	0.00375897	22.4766
rs116127747	Eremiobacterota	T	C	-0.0564432	0.0119763	2.4e-06	0.00371355	22.204
rs116269079	Eremiobacterota	T	C	-0.0271719	0.00597073	5.3e-06	0.00346342	20.7033
rs12105179	Eremiobacterota	G	A	0.0138513	0.00310301	8.1e-06	0.00333266	19.9191
rs144330215	Eremiobacterota	C	T	-0.0506406	0.0100706	4.9e-07	0.00422547	25.2779
rs145717384	Eremiobacterota	G	A	-0.0149531	0.0031673	2.3e-06	0.0037264	22.2812
rs1522101	Eremiobacterota	A	G	-0.0185274	0.00386483	1.6e-06	0.0038417	22.9732
rs4889340	Eremiobacterota	C	T	0.0154958	0.00313733	7.8e-07	0.00407718	24.3872
rs7216738	Eremiobacterota	T	G	-0.0215011	0.00444422	1.3e-06	0.0039125	23.3983
rs73140546	Eremiobacterota	C	T	-0.0320783	0.00694867	3.9e-06	0.00356365	21.3046
rs75232099	Eremiobacterota	A	G	0.0417801	0.00892533	2.9e-06	0.00366373	21.9051
rs76177215	Eremiobacterota	T	C	-0.0396158	0.00682639	6.5e-09	0.00561997	33.6673
rs7849778	Eremiobacterota	G	A	0.0147783	0.00323517	4.9e-06	0.0034895	20.8597
rs79988761	Eremiobacterota	A	G	-0.0285863	0.00625056	4.8e-06	0.0034977	20.909
rs9986739	Eremiobacterota	T	C	0.0206425	0.00451187	4.8e-06	0.00350038	20.925
rs10122948	Erysipelatoclostridiaceae	G	A	0.0491468	0.0107083	4.4e-06	0.00352244	21.0573
rs10470022	Erysipelatoclostridiaceae	T	C	-0.0864804	0.0190827	5.8e-06	0.00343469	20.531
rs117569402	Erysipelatoclostridiaceae	C	T	-0.198053	0.0417712	2.1e-06	0.00375838	22.4731
rs117731623	Erysipelatoclostridiaceae	A	G	-0.167019	0.036494	4.7e-06	0.00350261	20.9384
rs118043295	Erysipelatoclostridiaceae	A	G	0.146601	0.0319089	4.3e-06	0.00352973	21.1011
rs11978989	Erysipelatoclostridiaceae	A	G	0.114096	0.0253485	6.8e-06	0.00338835	20.2531
rs12510065	Erysipelatoclostridiaceae	C	A	0.0529515	0.0111738	2.1e-06	0.00375446	22.4496
rs17215755	Erysipelatoclostridiaceae	G	T	-0.0691688	0.0152928	6.1e-06	0.00342125	20.4503
rs3863021	Erysipelatoclostridiaceae	A	G	-0.0508891	0.0107279	2.1e-06	0.00376192	22.4944
rs71375763	Erysipelatoclostridiaceae	C	A	-0.127234	0.0229078	2.8e-08	0.0051502	30.8385
rs7160055	Erysipelatoclostridiaceae	C	T	0.108418	0.0241779	7.3e-06	0.00336302	20.1011
rs72904672	Erysipelatoclostridiaceae	G	A	-0.130528	0.0285435	4.8e-06	0.00349702	20.9049
rs74365113	Erysipelatoclostridiaceae	A	G	0.083608	0.0183012	4.9e-06	0.00349016	20.8637
rs7967182	Erysipelatoclostridiaceae	T	C	0.0592543	0.0130053	5.2e-06	0.00347149	20.7517
rs80042659	Erysipelatoclostridiaceae	A	G	-0.163913	0.0356423	4.2e-06	0.00353658	21.1422
rs113389172	CAG-448 sp003150135	G	A	0.0905159	0.0202408	7.8e-06	0.00334477	19.9916
rs13177659	CAG-448 sp003150135	A	G	-0.072583	0.0158281	4.5e-06	0.00351649	21.0216
rs140328019	CAG-448 sp003150135	A	G	0.310466	0.0667444	3.3e-06	0.00361785	21.6298
rs144109676	CAG-448 sp003150135	T	C	-0.351133	0.0773086	5.6e-06	0.00344995	20.6225
rs146013590	CAG-448 sp003150135	C	T	0.190255	0.0423262	7e-06	0.00337917	20.198
rs149411016	CAG-448 sp003150135	C	T	0.370408	0.0749909	7.8e-07	0.00407752	24.3892
rs1922800	CAG-448 sp003150135	A	G	0.124047	0.0277098	7.6e-06	0.00335177	20.0336
rs2457056	CAG-448 sp003150135	A	C	0.0826843	0.0181838	5.4e-06	0.00345779	20.6696
rs28470181	CAG-448 sp003150135	T	C	-0.0837234	0.0186152	6.9e-06	0.00338309	20.2215
rs56307750	CAG-448 sp003150135	C	T	0.0797063	0.0179375	8.8e-06	0.00330257	19.7386
rs61831695	CAG-448 sp003150135	T	C	0.344954	0.0645324	9e-08	0.00477217	28.5641
rs678822	CAG-448 sp003150135	G	T	0.0791829	0.015792	5.3e-07	0.00420133	25.1329
rs77105559	CAG-448 sp003150135	A	G	-0.163437	0.0355175	4.2e-06	0.00354081	21.1675
rs80071658	CAG-448 sp003150135	A	G	0.259285	0.055259	2.7e-06	0.00368107	22.0091
rs8029031	CAG-448 sp003150135	T	C	0.0747578	0.0158529	2.4e-06	0.00371796	22.2305
rs888264	CAG-448 sp003150135	C	A	0.0744913	0.0162116	4.3e-06	0.00353061	21.1064
rs10986265	Escherichia flexneri	T	C	0.192903	0.0432843	8.3e-06	0.00332199	19.8551
rs114866097	Escherichia flexneri	G	A	0.235095	0.0511961	4.4e-06	0.00352619	21.0798
rs115824093	Escherichia flexneri	G	A	0.161434	0.0363604	9e-06	0.00329705	19.7055
rs117143064	Escherichia flexneri	T	C	0.219655	0.0484049	5.7e-06	0.00344375	20.5853
rs117886247	Escherichia flexneri	C	A	0.170169	0.0370598	4.4e-06	0.00352572	21.077
rs1321323	Escherichia flexneri	C	T	0.17383	0.0385544	6.5e-06	0.00339977	20.3215
rs139939239	Escherichia flexneri	C	T	0.274951	0.0608356	6.2e-06	0.00341614	20.4197
rs144886955	Escherichia flexneri	A	G	0.265316	0.0532151	6.2e-07	0.00415409	24.8491
rs148963705	Escherichia flexneri	G	A	0.174119	0.0381025	4.9e-06	0.00349215	20.8756
rs2465663	Escherichia flexneri	G	A	0.0711514	0.0158473	7.1e-06	0.00337145	20.1516
rs34984549	Escherichia flexneri	C	T	-0.0761145	0.0163204	3.1e-06	0.00363678	21.7434
rs4556017	Escherichia flexneri	C	T	-0.112975	0.0194816	6.7e-09	0.00561175	33.6178
rs61865091	Escherichia flexneri	G	A	0.0737545	0.0155123	2e-06	0.00377926	22.5985
rs6498760	Escherichia flexneri	G	A	0.248938	0.0536255	3.4e-06	0.00360328	21.5424
rs68005730	Escherichia flexneri	T	C	0.0796627	0.0175527	5.7e-06	0.00344469	20.591
rs6934533	Escherichia flexneri	T	C	0.21107	0.0459338	4.3e-06	0.00353085	21.1078
rs72828940	Escherichia flexneri	A	G	0.159506	0.0348322	4.7e-06	0.00350666	20.9627
rs77417254	Escherichia flexneri	G	A	0.130447	0.02878	5.8e-06	0.00343573	20.5372
rs1011166	Escherichia	A	G	0.22129	0.0495875	8.1e-06	0.00333086	19.9083
rs11927941	Escherichia	G	A	0.108416	0.0228105	2e-06	0.0037766	22.5825
rs12362837	Escherichia	C	T	-0.278712	0.0568719	9.5e-07	0.00401417	24.0088
rs12606213	Escherichia	C	T	0.175008	0.0388551	6.7e-06	0.00339289	20.2803
rs145665430	Escherichia	G	A	0.174261	0.0354407	8.8e-07	0.00404077	24.1685
rs17547837	Escherichia	G	T	0.213998	0.046686	4.6e-06	0.00351353	21.0039
rs17636899	Escherichia	G	A	0.119766	0.0257269	3.2e-06	0.00362362	21.6644
rs34022830	Escherichia	G	A	0.487842	0.086274	1.6e-08	0.00533705	31.9634
rs4556017	Escherichia	C	T	-0.171023	0.0273792	4.2e-10	0.00650519	39.0051
rs68005730	Escherichia	T	C	0.115868	0.0246683	2.6e-06	0.00368867	22.0548
rs7204380	Escherichia	C	T	0.0981721	0.0218273	6.9e-06	0.00338323	20.2223
rs74823954	Escherichia	T	C	0.247786	0.0542156	4.9e-06	0.00349311	20.8814
rs10781012	Acetobacteraceae	G	A	-0.0184067	0.00410648	7.4e-06	0.00336029	20.0848
rs10878425	Acetobacteraceae	T	C	-0.0136559	0.00296547	4.1e-06	0.00354599	21.1986
rs115353050	Acetobacteraceae	T	C	0.0249041	0.00556845	7.7e-06	0.00334537	19.9953
rs116935460	Acetobacteraceae	C	T	-0.0570228	0.0126123	6.1e-06	0.0034186	20.4344
rs118022621	Acetobacteraceae	G	A	-0.0333867	0.00751674	8.9e-06	0.00329974	19.7216
rs12637754	Acetobacteraceae	G	A	-0.0203502	0.0036898	3.5e-08	0.00507864	30.4079
rs13020322	Acetobacteraceae	G	A	0.0157695	0.00342146	4e-06	0.00355217	21.2357
rs13262871	Acetobacteraceae	A	G	0.0126669	0.00282481	7.3e-06	0.00336299	20.1009
rs164427	Acetobacteraceae	A	G	-0.0166941	0.00355519	2.7e-06	0.00368657	22.0422
rs183045777	Acetobacteraceae	A	G	-0.0414106	0.00928658	8.2e-06	0.00332576	19.8777
rs2827109	Acetobacteraceae	G	A	-0.0152088	0.00325668	3e-06	0.00364653	21.8019
rs55824518	Acetobacteraceae	T	G	-0.0127071	0.00287181	9.7e-06	0.00327479	19.572
rs9986739	Acetobacteraceae	T	C	0.019136	0.00423695	6.3e-06	0.00341144	20.3915
rs10073754	Anaeromassilibacillus sp001305115	G	A	0.0597209	0.0127146	2.6e-06	0.00368866	22.0547
rs114029987	Anaeromassilibacillus sp001305115	T	C	0.167225	0.0374666	8.1e-06	0.00333189	19.9144
rs115663226	Anaeromassilibacillus sp001305115	A	G	0.138545	0.0313087	9.6e-06	0.00327532	19.5752
rs116817680	Anaeromassilibacillus sp001305115	A	C	0.130015	0.0291755	8.3e-06	0.00332148	19.852
rs116960684	Anaeromassilibacillus sp001305115	T	C	0.0998411	0.0209755	1.9e-06	0.00378767	22.649
rs117707379	Anaeromassilibacillus sp001305115	A	C	0.160876	0.0357729	6.9e-06	0.00338243	20.2175
rs117881779	Anaeromassilibacillus sp001305115	T	C	0.117344	0.0254334	4e-06	0.00355952	21.2798
rs12184590	Anaeromassilibacillus sp001305115	A	G	0.0691019	0.0155286	8.6e-06	0.00331208	19.7956
rs13374146	Anaeromassilibacillus sp001305115	C	T	0.0688409	0.0138571	6.8e-07	0.00412458	24.6719
rs16986570	Anaeromassilibacillus sp001305115	T	C	0.147612	0.0325774	5.9e-06	0.00343355	20.5241
rs2406603	Anaeromassilibacillus sp001305115	T	C	0.15323	0.0342986	7.9e-06	0.00333818	19.9521
rs2657916	Anaeromassilibacillus sp001305115	A	G	0.0609964	0.0127445	1.7e-06	0.00382933	22.899
rs41265405	Anaeromassilibacillus sp001305115	T	C	0.121073	0.0270108	7.4e-06	0.00336035	20.0851
rs4476671	Anaeromassilibacillus sp001305115	C	T	0.0378549	0.00854368	9.4e-06	0.00328362	19.6249
rs530103845	Anaeromassilibacillus sp001305115	T	C	0.085902	0.0191796	7.5e-06	0.00335502	20.0531
rs6797860	Anaeromassilibacillus sp001305115	A	G	0.0501061	0.00901749	2.8e-08	0.00515457	30.8648
rs692938	Anaeromassilibacillus sp001305115	G	T	0.048726	0.0110129	9.7e-06	0.00327431	19.5692
rs72633018	Anaeromassilibacillus sp001305115	T	C	0.0662085	0.0135151	9.6e-07	0.00401116	23.9907
rs78613394	Anaeromassilibacillus sp001305115	G	A	0.194369	0.0327134	2.8e-09	0.0058893	35.2904
rs79027827	Anaeromassilibacillus sp001305115	A	G	0.163155	0.0354868	4.3e-06	0.00353473	21.1311
rs79345250	Anaeromassilibacillus sp001305115	C	T	0.0896092	0.0183788	1.1e-06	0.00397346	23.7643
rs10033614	Eubacterium callanderi	G	A	-0.0365982	0.00799857	4.7e-06	0.00350105	20.929
rs116868735	Eubacterium callanderi	T	C	0.0939804	0.0212226	9.5e-06	0.00328003	19.6034
rs11712107	Eubacterium callanderi	C	T	0.0301738	0.00680615	9.3e-06	0.00328741	19.6477
rs12823603	Eubacterium callanderi	A	G	0.0342846	0.00746813	4.4e-06	0.00352426	21.0683
rs2974396	Eubacterium callanderi	A	G	0.0382647	0.00746367	2.9e-07	0.00439144	26.2752
rs3897955	Eubacterium callanderi	T	G	0.0421816	0.00925395	5.2e-06	0.00347462	20.7705
rs55792479	Eubacterium callanderi	G	A	-0.0628391	0.0126703	7.1e-07	0.00411078	24.589
rs72809280	Eubacterium callanderi	A	G	0.045589	0.00954076	1.8e-06	0.00381698	22.8249
rs757198	Eubacterium callanderi	T	C	0.0345757	0.00728322	2.1e-06	0.00376775	22.5294
rs75888720	Eubacterium callanderi	C	T	0.117338	0.0263078	8.2e-06	0.00332727	19.8867
rs78172273	Eubacterium callanderi	C	T	0.0497435	0.0108389	4.4e-06	0.00352206	21.0551
rs9545779	Eubacterium callanderi	T	C	-0.0797867	0.0170729	3e-06	0.00365161	21.8324
rs1011649	Eubacterium F sp000434115	A	C	0.148941	0.0255295	5.4e-09	0.00567933	34.025
rs114394990	Eubacterium F sp000434115	C	T	-0.205154	0.0455397	6.6e-06	0.00339414	20.2877
rs1175553	Eubacterium F sp000434115	A	G	0.0893859	0.0188989	2.2e-06	0.00373994	22.3624
rs11761850	Eubacterium F sp000434115	A	G	-0.164407	0.034393	1.8e-06	0.00382001	22.8431
rs13427124	Eubacterium F sp000434115	C	T	0.145272	0.0306622	2.2e-06	0.00375276	22.4394
rs142212372	Eubacterium F sp000434115	A	G	0.367743	0.0825798	8.5e-06	0.00331684	19.8242
rs144668594	Eubacterium F sp000434115	A	G	0.280309	0.0590069	2e-06	0.00377271	22.5591
rs148622213	Eubacterium F sp000434115	T	C	0.281182	0.0574703	9.9e-07	0.00400105	23.93
rs17092214	Eubacterium F sp000434115	T	C	-0.0795535	0.0174914	5.4e-06	0.00345932	20.6787
rs2669178	Eubacterium F sp000434115	G	A	-0.0940468	0.0210736	8.1e-06	0.0033311	19.9097
rs28872256	Eubacterium F sp000434115	C	A	0.0824253	0.0175057	2.5e-06	0.0037066	22.1624
rs4479445	Eubacterium F sp000434115	C	T	-0.0855883	0.0188582	5.7e-06	0.00344474	20.5912
rs520309	Eubacterium F sp000434115	C	T	-0.0861211	0.0181131	2e-06	0.00377934	22.5989
rs56006947	Eubacterium F sp000434115	G	A	0.0858664	0.0184282	3.2e-06	0.00363018	21.7038
rs62581037	Eubacterium F sp000434115	A	C	0.169033	0.0361982	3e-06	0.00364594	21.7983
rs75147203	Eubacterium F sp000434115	A	G	-0.159946	0.0343831	3.3e-06	0.00361834	21.6327
rs9932540	Eubacterium F sp000434115	A	G	0.180812	0.0408774	9.7e-06	0.00327259	19.5588
rs10920128	Eubacterium I ramulus A	T	C	-0.0467691	0.00975687	1.6e-06	0.00384107	22.9695
rs11201586	Eubacterium I ramulus A	G	A	-0.0419403	0.00912891	4.3e-06	0.00352953	21.0999
rs112220337	Eubacterium I ramulus A	T	C	0.214251	0.0450004	1.9e-06	0.00378958	22.6604
rs11686527	Eubacterium I ramulus A	C	T	0.0415673	0.00891272	3.1e-06	0.00363687	21.7439
rs118021632	Eubacterium I ramulus A	C	T	0.192544	0.0383312	5.1e-07	0.00421645	25.2237
rs143954218	Eubacterium I ramulus A	C	T	0.118472	0.0266528	8.8e-06	0.00330472	19.7515
rs2194316	Eubacterium I ramulus A	T	C	0.0523483	0.00937115	2.3e-08	0.00520928	31.1942
rs3931033	Eubacterium I ramulus A	T	C	-0.0390559	0.00883195	9.8e-06	0.00327087	19.5485
rs4886060	Eubacterium I ramulus A	A	G	-0.0541028	0.0113711	2e-06	0.00378455	22.6302
rs4916589	Eubacterium I ramulus A	C	T	-0.0413159	0.00889879	3.4e-06	0.00360438	21.549
rs514793	Eubacterium I ramulus A	A	G	-0.0523604	0.0110651	2.2e-06	0.00374363	22.3846
rs55812705	Eubacterium I ramulus A	C	T	0.0484498	0.0108961	8.7e-06	0.00330697	19.765
rs6128139	Eubacterium I ramulus A	G	A	0.0494492	0.0106825	3.7e-06	0.00358295	21.4204
rs75301705	Eubacterium I ramulus A	T	C	0.136931	0.0295841	3.7e-06	0.00358224	21.4161
rs76092023	Eubacterium I ramulus A	C	A	0.178489	0.0370511	1.5e-06	0.00387935	23.1993
rs7862629	Eubacterium I ramulus A	C	T	0.0515518	0.0106906	1.4e-06	0.00388704	23.2454
rs7940358	Eubacterium I ramulus A	A	G	0.0627552	0.0122676	3.1e-07	0.00437224	26.1598
rs804271	Eubacterium I ramulus A	C	A	-0.0395709	0.00875196	6.1e-06	0.00341885	20.436
rs10199759	Eubacterium Q	C	T	-0.072848	0.0159295	4.8e-06	0.00349733	20.9067
rs11076382	Eubacterium Q	T	C	-0.0310769	0.00684607	5.6e-06	0.00344604	20.599
rs115275552	Eubacterium Q	T	C	-0.0527114	0.0112218	2.6e-06	0.00368897	22.0566
rs11666900	Eubacterium Q	G	A	0.0200533	0.00425116	2.4e-06	0.00372019	22.2439
rs12932240	Eubacterium Q	G	A	-0.0224077	0.0048001	3e-06	0.00364364	21.7845
rs139529191	Eubacterium Q	T	C	0.0899456	0.0189421	2e-06	0.00376955	22.5402
rs1488400	Eubacterium Q	A	C	-0.020096	0.0041161	1e-06	0.00398419	23.8288
rs16916492	Eubacterium Q	C	A	-0.0314125	0.00703725	8.1e-06	0.00333254	19.9183
rs188792984	Eubacterium Q	C	T	0.0903136	0.0192101	2.6e-06	0.00369544	22.0954
rs28475445	Eubacterium Q	G	A	0.0467497	0.0105423	9.2e-06	0.00328914	19.6581
rs4053165	Eubacterium Q	T	G	0.0758613	0.0160872	2.4e-06	0.00371782	22.2297
rs4480917	Eubacterium Q	C	A	0.0185298	0.00415982	8.4e-06	0.00331876	19.8357
rs55790409	Eubacterium Q	A	G	0.0246912	0.00518144	1.9e-06	0.00379628	22.7006
rs62523287	Eubacterium Q	T	G	0.0627421	0.0113498	3.2e-08	0.00510207	30.5489
rs6487852	Eubacterium Q	G	A	-0.018423	0.00415281	9.2e-06	0.00329178	19.6739
rs73486981	Eubacterium Q	G	A	0.0629897	0.0128938	1e-06	0.00398904	23.8579
rs74644476	Eubacterium Q	T	C	0.059011	0.0133204	9.4e-06	0.00328269	19.6194
rs78324975	Eubacterium Q	T	C	0.0889166	0.0200444	9.2e-06	0.00329135	19.6713
rs78681797	Eubacterium Q	C	A	0.0376131	0.00850969	9.9e-06	0.0032678	19.5301
rs78965499	Eubacterium Q	A	G	-0.0429856	0.00969298	9.2e-06	0.00328948	19.6601
rs8183765	Eubacterium Q	T	C	-0.0427532	0.00953473	7.3e-06	0.00336267	20.099
rs10912216	Eubacterium R coprostanoligenes	G	A	-0.0493789	0.0109034	5.9e-06	0.00342999	20.5028
rs11250465	Eubacterium R coprostanoligenes	A	G	0.0664065	0.0126179	1.4e-07	0.00462658	27.6886
rs113795961	Eubacterium R coprostanoligenes	A	G	0.0986325	0.0220941	8e-06	0.00333322	19.9224
rs117475996	Eubacterium R coprostanoligenes	A	C	-0.131382	0.0238232	3.5e-08	0.00507794	30.4037
rs141095276	Eubacterium R coprostanoligenes	A	C	-0.137329	0.02853	1.5e-06	0.00387313	23.162
rs143454975	Eubacterium R coprostanoligenes	G	A	0.165624	0.0301071	3.8e-08	0.00505284	30.2526
rs147643050	Eubacterium R coprostanoligenes	T	C	0.0873852	0.0191263	4.9e-06	0.00349077	20.8674
rs1867348	Eubacterium R coprostanoligenes	T	C	0.0515254	0.0115765	8.6e-06	0.0033134	19.8035
rs191505671	Eubacterium R coprostanoligenes	C	A	0.0894736	0.0195071	4.5e-06	0.00351804	21.0309
rs2600774	Eubacterium R coprostanoligenes	T	G	0.0609967	0.0126422	1.4e-06	0.00389135	23.2714
rs38709	Eubacterium R coprostanoligenes	G	A	-0.0384597	0.00852072	6.4e-06	0.00340725	20.3664
rs513320	Eubacterium R coprostanoligenes	C	A	0.0531453	0.0119213	8.3e-06	0.00332402	19.8672
rs553172982	Eubacterium R coprostanoligenes	A	G	0.171129	0.035545	1.5e-06	0.00387464	23.171
rs72819159	Eubacterium R coprostanoligenes	A	G	-0.063441	0.0140186	6e-06	0.00342505	20.4732
rs7283637	Eubacterium R coprostanoligenes	A	C	0.0819812	0.0178751	4.5e-06	0.00351745	21.0274
rs75221106	Eubacterium R coprostanoligenes	T	C	0.155133	0.0338459	4.6e-06	0.00351313	21.0015
rs7614663	Eubacterium R coprostanoligenes	A	G	0.0442187	0.00979788	6.4e-06	0.00340637	20.3611
rs77505784	Eubacterium R coprostanoligenes	C	T	0.0748709	0.0159827	2.8e-06	0.00366907	21.9371
rs10769811	Eubacterium R sp000431535	G	A	0.122015	0.0272951	7.8e-06	0.00334218	19.9761
rs11057852	Eubacterium R sp000431535	T	C	0.225171	0.0477761	2.4e-06	0.00371376	22.2054
rs112203399	Eubacterium R sp000431535	T	C	0.121394	0.0265171	4.7e-06	0.00350465	20.9506
rs113991977	Eubacterium R sp000431535	A	C	0.129782	0.028855	6.9e-06	0.00338331	20.2228
rs114661737	Eubacterium R sp000431535	G	A	0.237045	0.0463927	3.2e-07	0.00436205	26.0986
rs115532042	Eubacterium R sp000431535	T	C	0.203748	0.0436732	3.1e-06	0.00363915	21.7576
rs117066274	Eubacterium R sp000431535	T	C	0.162134	0.0277962	5.4e-09	0.00567716	34.012
rs138247167	Eubacterium R sp000431535	T	G	0.161807	0.0304239	1e-07	0.00472427	28.2761
rs1383951	Eubacterium R sp000431535	C	T	0.0835543	0.0173539	1.5e-06	0.00387511	23.1738
rs139690167	Eubacterium R sp000431535	G	A	0.265341	0.0512106	2.2e-07	0.00448501	26.8376
rs141148666	Eubacterium R sp000431535	C	A	0.200505	0.041228	1.2e-06	0.00395341	23.644
rs1414689	Eubacterium R sp000431535	G	A	-0.0581016	0.0131139	9.4e-06	0.0032833	19.6231
rs147132434	Eubacterium R sp000431535	T	C	0.170339	0.037752	6.4e-06	0.00340482	20.3518
rs151046569	Eubacterium R sp000431535	C	T	0.296948	0.0599479	7.3e-07	0.00410067	24.5283
rs1519906	Eubacterium R sp000431535	C	T	0.0735056	0.0157866	3.2e-06	0.00362504	21.6729
rs16890234	Eubacterium R sp000431535	A	G	0.0943968	0.0186585	4.2e-07	0.00427687	25.5868
rs181997235	Eubacterium R sp000431535	A	C	0.219282	0.0482952	5.6e-06	0.00344766	20.6088
rs1821810	Eubacterium R sp000431535	A	G	0.219025	0.04327	4.2e-07	0.00428131	25.6134
rs190520577	Eubacterium R sp000431535	T	C	0.183308	0.0383995	1.8e-06	0.00380961	22.7806
rs2252938	Eubacterium R sp000431535	T	C	0.275962	0.0570381	1.3e-06	0.00391284	23.4004
rs2301865	Eubacterium R sp000431535	G	A	0.070671	0.0156852	6.6e-06	0.0033951	20.2935
rs2310926	Eubacterium R sp000431535	C	T	0.054975	0.0116972	2.6e-06	0.00369306	22.0811
rs61780893	Eubacterium R sp000431535	A	G	0.104401	0.0232392	7e-06	0.0033754	20.1754
rs67962505	Eubacterium R sp000431535	A	G	0.0691013	0.015067	4.5e-06	0.00351735	21.0268
rs72774956	Eubacterium R sp000431535	A	G	0.196835	0.0422699	3.2e-06	0.0036257	21.6769
rs72974553	Eubacterium R sp000431535	A	G	0.0890174	0.0199963	8.5e-06	0.00331463	19.8109
rs79630691	Eubacterium R sp000431535	A	C	0.115747	0.0254275	5.3e-06	0.00346522	20.7141
rs80046901	Eubacterium R sp000431535	A	C	0.196442	0.0427272	4.3e-06	0.00353467	21.1307
rs111285223	CAG-448	C	T	-0.107486	0.02378	6.2e-06	0.00341681	20.4237
rs11235714	CAG-448	C	T	0.146602	0.0300756	1.1e-06	0.00397145	23.7523
rs140328019	CAG-448	A	G	0.294011	0.0645561	5.3e-06	0.00346873	20.7351
rs144109676	CAG-448	T	C	-0.347638	0.0747745	3.3e-06	0.00361411	21.6074
rs147442884	CAG-448	T	C	0.275454	0.0591035	3.2e-06	0.00363177	21.7133
rs149411016	CAG-448	C	T	0.356965	0.0725301	8.6e-07	0.00404836	24.2141
rs2518210	CAG-448	A	G	0.328349	0.072942	6.7e-06	0.00338897	20.2568
rs56008851	CAG-448	G	A	-0.137877	0.0300603	4.5e-06	0.00351798	21.0306
rs61831695	CAG-448	T	C	0.346586	0.062415	2.8e-08	0.00514789	30.8247
rs6766789	CAG-448	A	C	0.157922	0.0274842	9.1e-09	0.00550993	33.0045
rs678822	CAG-448	G	T	0.0692998	0.0152739	5.7e-06	0.00344265	20.5787
rs77105559	CAG-448	A	G	-0.170371	0.0343543	7.1e-07	0.00411024	24.5857
rs80071658	CAG-448	A	G	0.248167	0.0534496	3.4e-06	0.0036046	21.5503
rs8029031	CAG-448	T	C	0.0687343	0.0153338	7.4e-06	0.00336056	20.0864
rs888265	CAG-448	G	A	0.073551	0.0156856	2.7e-06	0.00367622	21.9801
rs112050683	Ezakiellaceae	T	C	0.158284	0.0326075	1.2e-06	0.00393869	23.5555
rs114839377	Ezakiellaceae	A	G	0.107211	0.023965	7.7e-06	0.0033473	20.0068
rs117021604	Ezakiellaceae	T	C	-0.171391	0.0370791	3.8e-06	0.00357265	21.3586
rs146795139	Ezakiellaceae	G	A	0.167857	0.0340468	8.2e-07	0.00406242	24.2986
rs150351841	Ezakiellaceae	T	C	0.197738	0.0413571	1.7e-06	0.00382159	22.8525
rs16926608	Ezakiellaceae	A	C	0.197156	0.0402004	9.4e-07	0.0040201	24.0444
rs2354967	Ezakiellaceae	T	C	0.0412727	0.00892418	3.7e-06	0.00357651	21.3818
rs551818492	Ezakiellaceae	A	G	0.164138	0.036969	9e-06	0.00329712	19.7059
rs55833861	Ezakiellaceae	C	T	-0.0558784	0.0125885	9e-06	0.00329559	19.6967
rs56024142	Ezakiellaceae	G	A	0.160385	0.0354741	6.1e-06	0.00341857	20.4343
rs56303515	Ezakiellaceae	G	A	-0.0463547	0.0100672	4.1e-06	0.00354531	21.1946
rs77321848	Ezakiellaceae	G	A	0.114586	0.0258294	9.2e-06	0.00329177	19.6738
rs77772401	Ezakiellaceae	C	T	0.151909	0.0282162	7.3e-08	0.00484049	28.975
rs876413	Ezakiellaceae	A	G	0.038783	0.00857713	6.1e-06	0.00341931	20.4387
rs9462086	Ezakiellaceae	G	A	0.0814136	0.0178891	5.3e-06	0.00346367	20.7048
rs11679394	F0428	T	C	0.0504911	0.010374	1.1e-06	0.0039595	23.6805
rs145459829	F0428	G	A	0.106491	0.0235548	6.2e-06	0.00341827	20.4325
rs149888899	F0428	A	C	-0.087326	0.0195784	8.2e-06	0.00332745	19.8878
rs17255736	F0428	T	C	0.156827	0.0315983	6.9e-07	0.0041167	24.6246
rs1929495	F0428	G	A	0.127364	0.0279153	5.1e-06	0.00348114	20.8096
rs2168819	F0428	A	G	0.0518409	0.0100796	2.7e-07	0.00441938	26.4431
rs34189224	F0428	A	G	0.0744719	0.0163835	5.5e-06	0.00345537	20.655
rs35220012	F0428	T	C	0.0749923	0.0167657	7.7e-06	0.00334627	20.0007
rs367874516	F0428	C	A	0.155262	0.0311099	6e-07	0.00416244	24.8993
rs61836371	F0428	T	C	0.185512	0.0381648	1.2e-06	0.00394935	23.6196
rs61990425	F0428	A	G	0.0683022	0.0145534	2.7e-06	0.00368269	22.0189
rs7769166	F0428	C	T	0.0648135	0.0137604	2.5e-06	0.00370921	22.178
rs79706212	F0428	A	G	-0.128803	0.0286275	6.8e-06	0.00338563	20.2367
rs9390123	F0428	T	C	-0.0465168	0.0093568	6.6e-07	0.00413042	24.707
rs9916371	F0428	A	G	0.0423273	0.00910062	3.3e-06	0.00361703	21.6249
rs10997220	Faecalibacterium prausnitzii E	T	C	0.0551172	0.0120879	5.1e-06	0.00347686	20.7839
rs112644706	Faecalibacterium prausnitzii E	T	C	-0.0800603	0.0180049	8.7e-06	0.00330705	19.7655
rs117144718	Faecalibacterium prausnitzii E	T	C	-0.0870239	0.0189006	4.1e-06	0.00354495	21.1924
rs1316484	Faecalibacterium prausnitzii E	G	A	0.0553098	0.0124381	8.7e-06	0.00330738	19.7674
rs146171650	Faecalibacterium prausnitzii E	T	C	-0.149965	0.031994	2.8e-06	0.00367342	21.9633
rs16921437	Faecalibacterium prausnitzii E	G	A	0.0869115	0.0195523	8.8e-06	0.00330482	19.7521
rs2012050	Faecalibacterium prausnitzii E	T	C	-0.0403456	0.00888606	5.6e-06	0.00344747	20.6076
rs234545	Faecalibacterium prausnitzii E	A	C	-0.0505812	0.00906824	2.4e-08	0.00519394	31.1019
rs4450012	Faecalibacterium prausnitzii E	T	C	0.0784876	0.0160127	9.5e-07	0.00401562	24.0175
rs62121458	Faecalibacterium prausnitzii E	A	G	0.108754	0.0228273	1.9e-06	0.00379452	22.6901
rs62238444	Faecalibacterium prausnitzii E	A	G	0.0434874	0.00885954	9.2e-07	0.00402697	24.0857
rs6558056	Faecalibacterium prausnitzii E	A	G	-0.0394846	0.00887245	8.6e-06	0.00331249	19.7981
rs7129975	Faecalibacterium prausnitzii E	A	C	0.042021	0.0090269	3.2e-06	0.00362331	21.6626
rs75728106	Faecalibacterium prausnitzii E	C	A	0.12094	0.0259518	3.2e-06	0.00363121	21.71
rs78694870	Faecalibacterium prausnitzii E	C	T	0.145255	0.0321435	6.2e-06	0.0034152	20.4141
rs10802947	Faecalibacterium sp002160895	C	T	-0.0254171	0.00558629	5.4e-06	0.00346199	20.6947
rs114496946	Faecalibacterium sp002160895	C	T	0.113278	0.0223646	4.1e-07	0.00428677	25.6462
rs114630546	Faecalibacterium sp002160895	C	T	-0.0844359	0.0174993	1.4e-06	0.00389176	23.2738
rs116196130	Faecalibacterium sp002160895	T	G	-0.13245	0.0278723	2e-06	0.00377522	22.5742
rs118141968	Faecalibacterium sp002160895	C	T	0.1147	0.0251532	5.1e-06	0.0034774	20.7871
rs12696452	Faecalibacterium sp002160895	A	G	0.0312593	0.00706117	9.6e-06	0.00327798	19.5911
rs153001	Faecalibacterium sp002160895	G	A	0.0291507	0.00636837	4.7e-06	0.00350384	20.9457
rs16967152	Faecalibacterium sp002160895	C	T	-0.0358184	0.00747363	1.6e-06	0.00383977	22.9617
rs188102954	Faecalibacterium sp002160895	T	G	-0.0844625	0.017963	2.6e-06	0.00369648	22.1016
rs499190	Faecalibacterium sp002160895	A	G	-0.0760638	0.0162735	3e-06	0.00365285	21.8398
rs58638661	Faecalibacterium sp002160895	C	T	-0.0362109	0.00783929	3.9e-06	0.00356779	21.3294
rs6446559	Faecalibacterium sp002160895	G	A	-0.0477038	0.00831382	9.6e-09	0.00549463	32.9124
rs7148212	Faecalibacterium sp002160895	C	T	0.0355866	0.00744955	1.8e-06	0.00381487	22.8122
rs75095996	Faecalibacterium sp002160895	T	C	-0.109308	0.0242539	6.6e-06	0.00339695	20.3046
rs7550401	Faecalibacterium sp002160895	T	C	-0.0333772	0.00672099	6.8e-07	0.0041216	24.654
rs80065328	Faecalibacterium sp002160895	G	A	-0.103013	0.0228014	6.2e-06	0.00341352	20.404
rs8139413	Faecalibacterium sp002160895	T	G	-0.0926518	0.0208303	8.7e-06	0.00330905	19.7775
rs835777	Faecalibacterium sp002160895	A	G	0.0422373	0.00890836	2.1e-06	0.00375827	22.4725
rs10069877	Aneurinibacillaceae	A	G	-0.0243842	0.00535929	5.4e-06	0.00346197	20.6946
rs11683301	Aneurinibacillaceae	T	C	-0.0448239	0.0100365	8e-06	0.00333603	19.9393
rs116901476	Aneurinibacillaceae	A	G	0.0654158	0.0141611	3.8e-06	0.00356817	21.3317
rs141785353	Aneurinibacillaceae	T	C	0.0533591	0.0116439	4.6e-06	0.00351171	20.993
rs17407962	Aneurinibacillaceae	C	T	-0.0299235	0.00665537	6.9e-06	0.00338093	20.2085
rs187278301	Aneurinibacillaceae	A	G	-0.0516342	0.0114975	7.1e-06	0.00337309	20.1615
rs2005255	Aneurinibacillaceae	G	A	-0.0614355	0.0107976	1.3e-08	0.00540329	32.3622
rs28715598	Aneurinibacillaceae	T	C	-0.0218903	0.00457066	1.7e-06	0.00383446	22.9298
rs4324912	Aneurinibacillaceae	C	T	0.0211039	0.00453462	3.3e-06	0.00362155	21.652
rs4740421	Aneurinibacillaceae	C	T	0.0241986	0.00513066	2.4e-06	0.00371914	22.2376
rs55643638	Aneurinibacillaceae	A	G	0.0391436	0.00866763	6.3e-06	0.00341086	20.388
rs556888635	Aneurinibacillaceae	C	T	-0.0967238	0.0204448	2.2e-06	0.00374196	22.3746
rs62126240	Aneurinibacillaceae	T	C	0.0440051	0.00966137	5.2e-06	0.00346933	20.7388
rs71431495	Aneurinibacillaceae	T	C	-0.0740714	0.0165437	7.6e-06	0.00335277	20.0396
rs78877230	Aneurinibacillaceae	T	C	0.0276926	0.00593026	3e-06	0.00364603	21.7989
rs10405133	Faecalicatena glycyrrhizinilyticum	C	T	0.0471961	0.0104208	5.9e-06	0.0034304	20.5052
rs111285223	Faecalicatena glycyrrhizinilyticum	C	T	0.0608937	0.0133471	5.1e-06	0.00348083	20.8077
rs111529448	Faecalicatena glycyrrhizinilyticum	T	C	0.0989585	0.0218025	5.7e-06	0.00344526	20.5943
rs117918530	Faecalicatena glycyrrhizinilyticum	G	A	0.120425	0.0244265	8.2e-07	0.00406228	24.2977
rs11940239	Faecalicatena glycyrrhizinilyticum	G	A	-0.0662241	0.0146222	5.9e-06	0.00343037	20.5051
rs12515446	Faecalicatena glycyrrhizinilyticum	A	G	0.0502798	0.0105643	1.9e-06	0.00378691	22.6443
rs1352863	Faecalicatena glycyrrhizinilyticum	G	A	-0.0410326	0.00914001	7.1e-06	0.00337074	20.1474
rs16928173	Faecalicatena glycyrrhizinilyticum	T	G	-0.0525474	0.0113223	3.5e-06	0.00360158	21.5321
rs17508590	Faecalicatena glycyrrhizinilyticum	C	T	-0.0932323	0.0195987	2e-06	0.0037832	22.6221
rs2269999	Faecalicatena glycyrrhizinilyticum	A	G	0.0418191	0.00941239	8.9e-06	0.00330172	19.7335
rs2698746	Faecalicatena glycyrrhizinilyticum	A	G	-0.0476545	0.0106463	7.6e-06	0.00335104	20.0292
rs2699820	Faecalicatena glycyrrhizinilyticum	A	G	-0.0571921	0.0125551	5.2e-06	0.00347015	20.7437
rs2702852	Faecalicatena glycyrrhizinilyticum	G	T	-0.0420621	0.00890082	2.3e-06	0.00373357	22.3242
rs34014848	Faecalicatena glycyrrhizinilyticum	C	A	-0.0926238	0.0197726	2.8e-06	0.003669	21.9367
rs35128889	Faecalicatena glycyrrhizinilyticum	A	G	0.0483992	0.0107925	7.3e-06	0.00336353	20.1042
rs56257732	Faecalicatena glycyrrhizinilyticum	G	T	-0.0798139	0.0175513	5.4e-06	0.00345828	20.6725
rs6517687	Faecalicatena glycyrrhizinilyticum	A	G	0.0968372	0.0192896	5.2e-07	0.00421145	25.1937
rs72822045	Faecalicatena glycyrrhizinilyticum	T	C	-0.0463697	0.0103847	8e-06	0.0033347	19.9313
rs7722078	Faecalicatena glycyrrhizinilyticum	G	T	-0.0810801	0.0178924	5.9e-06	0.00343419	20.5279
rs9497657	Faecalicatena glycyrrhizinilyticum	T	G	0.142414	0.025469	2.2e-08	0.00521958	31.2562
rs10186271	Faecalicatena lactaris	A	G	-0.0799744	0.0173656	4.1e-06	0.00354655	21.202
rs10243589	Faecalicatena lactaris	T	C	0.0803311	0.0180641	8.7e-06	0.00330767	19.7692
rs11652513	Faecalicatena lactaris	T	C	0.0841582	0.0175767	1.7e-06	0.00383246	22.9178
rs11714653	Faecalicatena lactaris	C	T	0.144472	0.0325279	8.9e-06	0.00329949	19.7201
rs117998008	Faecalicatena lactaris	T	C	-0.190928	0.0409797	3.2e-06	0.00362952	21.6998
rs135736	Faecalicatena lactaris	T	G	-0.0752567	0.0161503	3.2e-06	0.00363058	21.7062
rs149036558	Faecalicatena lactaris	C	T	0.311399	0.0673214	3.7e-06	0.00357765	21.3886
rs36173890	Faecalicatena lactaris	T	C	-0.254444	0.0572321	8.8e-06	0.00330593	19.7587
rs576123	Faecalicatena lactaris	C	T	0.104789	0.0147405	1.2e-12	0.00840942	50.5197
rs62220605	Faecalicatena lactaris	A	G	-0.13086	0.0293187	8.1e-06	0.00333197	19.9149
rs62321488	Faecalicatena lactaris	T	C	-0.169394	0.0381202	8.8e-06	0.00330275	19.7397
rs6894441	Faecalicatena lactaris	G	A	0.0672876	0.0151201	8.6e-06	0.00331243	19.7977
rs75934098	Faecalicatena lactaris	C	T	0.156704	0.035368	9.4e-06	0.0032835	19.6243
rs7596505	Faecalicatena lactaris	G	A	0.111679	0.024429	4.8e-06	0.00349492	20.8923
rs900966	Faecalicatena lactaris	T	C	-0.0690947	0.015421	7.4e-06	0.00335761	20.0687
rs9374596	Faecalicatena lactaris	G	A	-0.115804	0.0243756	2e-06	0.0037733	22.5627
rs11165411	Faecalicatena sp000364245	A	G	-0.0349985	0.00618136	1.5e-08	0.00535091	32.0468
rs115953529	Faecalicatena sp000364245	G	A	0.0934943	0.0206582	6e-06	0.00342548	20.4757
rs12989543	Faecalicatena sp000364245	A	G	-0.051111	0.0110608	3.8e-06	0.0035705	21.3457
rs1481716	Faecalicatena sp000364245	A	C	-0.0284812	0.00616444	3.8e-06	0.00356946	21.3395
rs150888987	Faecalicatena sp000364245	T	C	0.0473619	0.0100979	2.7e-06	0.00367809	21.9913
rs183758442	Faecalicatena sp000364245	T	G	0.0956623	0.0210149	5.3e-06	0.00346534	20.7148
rs28493027	Faecalicatena sp000364245	C	T	-0.0352714	0.00794303	9e-06	0.00329811	19.7118
rs28510390	Faecalicatena sp000364245	A	G	0.0322972	0.00700568	4e-06	0.00355394	21.2463
rs34342663	Faecalicatena sp000364245	C	T	-0.0304963	0.00653244	3e-06	0.00364405	21.787
rs4724112	Faecalicatena sp000364245	C	A	0.0313721	0.00653916	1.6e-06	0.00384765	23.009
rs6128148	Faecalicatena sp000364245	G	A	0.0277752	0.00608508	5e-06	0.00348412	20.8274
rs6672813	Faecalicatena sp000364245	T	C	-0.0352046	0.00769897	4.8e-06	0.00349654	20.902
rs72627434	Faecalicatena sp000364245	C	T	-0.0585532	0.0130322	7e-06	0.00337617	20.1799
rs1043124	Faecalicatena sp001517425	T	C	-0.0476425	0.0102645	3.5e-06	0.00360224	21.5361
rs10959202	Faecalicatena sp001517425	A	G	0.0367377	0.00665805	3.4e-08	0.00508327	30.4358
rs112756568	Faecalicatena sp001517425	T	G	0.0839251	0.0189292	9.3e-06	0.00328788	19.6505
rs1419772	Faecalicatena sp001517425	T	C	0.0305531	0.00660596	3.7e-06	0.00357692	21.3842
rs142440912	Faecalicatena sp001517425	C	T	0.124139	0.0276153	6.9e-06	0.00337966	20.2009
rs1531631	Faecalicatena sp001517425	C	T	0.0356236	0.00751693	2.1e-06	0.00375481	22.4517
rs2524287	Faecalicatena sp001517425	A	G	-0.028063	0.00628794	8.1e-06	0.00333142	19.9116
rs3737170	Faecalicatena sp001517425	T	C	0.059769	0.0134025	8.2e-06	0.00332629	19.8808
rs4351927	Faecalicatena sp001517425	T	C	0.0324005	0.00728244	8.6e-06	0.00331082	19.7881
rs4667392	Faecalicatena sp001517425	T	G	0.0268647	0.00603925	8.7e-06	0.00330967	19.7812
rs473818	Faecalicatena sp001517425	A	G	0.0551576	0.0115798	1.9e-06	0.00379302	22.681
rs56051154	Faecalicatena sp001517425	T	C	0.0285971	0.00615736	3.4e-06	0.00360672	21.563
rs62382344	Faecalicatena sp001517425	T	C	-0.0339976	0.00650172	1.7e-07	0.0045675	27.3334
rs62511820	Faecalicatena sp001517425	T	G	-0.0556278	0.0121427	4.6e-06	0.00350956	20.9801
rs73991726	Faecalicatena sp001517425	T	C	-0.0511862	0.0110006	3.3e-06	0.00362013	21.6435
rs11247130	Faecalicatena sp002161355	T	C	-0.0786417	0.0170419	3.9e-06	0.0035608	21.2875
rs13131154	Faecalicatena sp002161355	T	G	-0.0548133	0.0123841	9.6e-06	0.00327676	19.5838
rs138693397	Faecalicatena sp002161355	T	C	0.0965194	0.0210612	4.6e-06	0.00351206	20.9951
rs1433745	Faecalicatena sp002161355	A	C	0.047074	0.0106037	9e-06	0.0032964	19.7016
rs149083947	Faecalicatena sp002161355	C	T	0.107598	0.0223333	1.5e-06	0.00388008	23.2037
rs3934541	Faecalicatena sp002161355	C	T	-0.0392934	0.00863639	5.4e-06	0.00346175	20.6933
rs77145836	Faecalicatena sp002161355	C	T	0.119158	0.0251819	2.2e-06	0.00374341	22.3833
rs7796250	Faecalicatena sp002161355	T	C	-0.0422117	0.0088038	1.6e-06	0.00384308	22.9816
rs10972531	Agathobacter sp000434275	C	T	0.0781078	0.017345	6.7e-06	0.0033915	20.2719
rs115275374	Agathobacter sp000434275	T	C	-0.20836	0.0464876	7.4e-06	0.00335985	20.0821
rs145825934	Agathobacter sp000434275	A	C	0.230205	0.0514158	7.6e-06	0.00335277	20.0397
rs150195406	Agathobacter sp000434275	T	C	0.148125	0.0334119	9.3e-06	0.00328739	19.6476
rs150639620	Agathobacter sp000434275	T	G	0.215365	0.0432182	6.3e-07	0.0041499	24.824
rs215095	Agathobacter sp000434275	G	A	-0.0946242	0.0208801	5.8e-06	0.00343456	20.5302
rs2456556	Agathobacter sp000434275	A	G	0.0979141	0.0211856	3.8e-06	0.00357175	21.3532
rs783251	Agathobacter sp000434275	A	G	0.197431	0.0437049	6.3e-06	0.00341281	20.3997
rs7836768	Agathobacter sp000434275	G	A	-0.082043	0.0177492	3.8e-06	0.00357271	21.3589
rs8135707	Agathobacter sp000434275	T	C	-0.289594	0.0654743	9.7e-06	0.00327221	19.5565
rs11604096	Faecalicatena sp002397985	C	A	0.0260861	0.00574036	5.5e-06	0.00345354	20.644
rs116962285	Faecalicatena sp002397985	A	C	0.0748432	0.0167499	7.9e-06	0.00333929	19.9588
rs117089599	Faecalicatena sp002397985	G	A	0.0668358	0.0149158	7.4e-06	0.00335808	20.0715
rs140725246	Faecalicatena sp002397985	A	G	-0.0802164	0.0162279	7.7e-07	0.00408367	24.4262
rs16932169	Faecalicatena sp002397985	A	G	0.0425724	0.00956005	8.5e-06	0.0033168	19.8239
rs193174329	Faecalicatena sp002397985	A	G	0.122152	0.0262011	3.1e-06	0.00363419	21.7278
rs330929	Faecalicatena sp002397985	A	C	0.0286329	0.00609032	2.6e-06	0.00369547	22.0955
rs34149604	Faecalicatena sp002397985	T	C	0.0293869	0.00625847	2.7e-06	0.00368633	22.0407
rs35536596	Faecalicatena sp002397985	G	A	0.0801938	0.0162412	7.9e-07	0.00407473	24.3725
rs4902778	Faecalicatena sp002397985	T	C	0.0277605	0.00594901	3.1e-06	0.00364089	21.768
rs701039	Faecalicatena sp002397985	G	A	0.0315878	0.00687624	4.4e-06	0.00352881	21.0956
rs76160395	Faecalicatena sp002397985	A	G	0.124976	0.0250974	6.4e-07	0.00414399	24.7885
rs7711588	Faecalicatena sp002397985	A	C	0.0277499	0.00619786	7.6e-06	0.0033528	20.0398
rs80057369	Faecalicatena sp002397985	A	G	0.0930464	0.0193633	1.5e-06	0.00386	23.0831
rs9801154	Faecalicatena sp002397985	T	G	0.0805656	0.0181808	9.4e-06	0.00328451	19.6303
rs1030431	Faecalicatena torques	A	G	-0.0796703	0.0151785	1.5e-07	0.00460213	27.5416
rs10790871	Faecalicatena torques	T	C	0.111101	0.0234737	2.2e-06	0.00374516	22.3938
rs115422979	Faecalicatena torques	A	G	0.260967	0.0574236	5.5e-06	0.00345394	20.6464
rs12454318	Faecalicatena torques	A	G	-0.0679157	0.0149432	5.5e-06	0.00345443	20.6494
rs12942652	Faecalicatena torques	A	G	-0.0910141	0.020567	9.6e-06	0.0032755	19.5763
rs13025280	Faecalicatena torques	T	C	0.094361	0.0207076	5.2e-06	0.00347249	20.7577
rs140026476	Faecalicatena torques	A	G	0.228347	0.0500873	5.1e-06	0.00347576	20.7773
rs149444108	Faecalicatena torques	G	A	0.270862	0.0542065	5.8e-07	0.00417257	24.9602
rs182549	Faecalicatena torques	C	T	-0.0681721	0.014398	2.2e-06	0.00374805	22.4111
rs185648893	Faecalicatena torques	A	C	0.190713	0.0405272	2.5e-06	0.0037024	22.1371
rs41294599	Faecalicatena torques	G	A	0.235577	0.0499029	2.4e-06	0.0037258	22.2776
rs4976954	Faecalicatena torques	G	A	-0.080558	0.0164263	9.4e-07	0.0040199	24.0432
rs540018725	Faecalicatena torques	G	T	-0.257211	0.0544942	2.4e-06	0.00372464	22.2706
rs62583879	Faecalicatena torques	T	C	0.150542	0.033515	7.1e-06	0.00337439	20.1693
rs635634	Faecalicatena torques	T	C	0.0914146	0.0170177	7.8e-08	0.00481901	28.8459
rs6679518	Faecalicatena torques	C	T	0.25549	0.0565464	6.2e-06	0.00341412	20.4076
rs75840326	Faecalicatena torques	A	C	0.0921046	0.0198029	3.3e-06	0.00361708	21.6252
rs7833416	Faecalicatena torques	A	C	0.0981735	0.019935	8.4e-07	0.00405339	24.2443
rs79150770	Faecalicatena torques	T	C	0.289203	0.0647481	7.9e-06	0.00333677	19.9437
rs79487023	Faecalicatena torques	A	G	-0.248771	0.0556855	7.9e-06	0.00333803	19.9512
rs8035245	Faecalicatena torques	A	G	-0.0967381	0.0210597	4.4e-06	0.00352844	21.0933
rs9584302	Faecalicatena torques	A	G	0.0681724	0.0147628	3.9e-06	0.00356578	21.3174
rs973862	Faecalicatena torques	T	C	-0.0640695	0.0142553	7e-06	0.00337837	20.1932
rs114966122	Faecalicoccus pleomorphus	A	G	0.135899	0.0306308	9.1e-06	0.00329238	19.6775
rs115189489	Faecalicoccus pleomorphus	T	G	0.121731	0.0259002	2.6e-06	0.00369331	22.0826
rs115271034	Faecalicoccus pleomorphus	A	C	0.143923	0.0293959	9.8e-07	0.00400654	23.963
rs116439659	Faecalicoccus pleomorphus	A	G	0.18745	0.0390492	1.6e-06	0.0038521	23.0357
rs117974095	Faecalicoccus pleomorphus	A	G	0.0738473	0.0165348	8e-06	0.00333616	19.94
rs1571793	Faecalicoccus pleomorphus	A	G	-0.0526382	0.0114756	4.5e-06	0.00351842	21.0332
rs189155992	Faecalicoccus pleomorphus	A	G	0.194411	0.0426809	5.2e-06	0.0034697	20.741
rs2071002	Faecalicoccus pleomorphus	C	A	-0.0472497	0.0106465	9.1e-06	0.00329441	19.6897
rs2079561	Faecalicoccus pleomorphus	G	A	-0.0487155	0.0102717	2.1e-06	0.00376045	22.4856
rs56108743	Faecalicoccus pleomorphus	T	C	0.193387	0.0428783	6.5e-06	0.00340194	20.3345
rs588194	Faecalicoccus pleomorphus	C	A	0.0490992	0.0109548	7.4e-06	0.00335973	20.0814
rs75190483	Faecalicoccus pleomorphus	G	A	0.113774	0.0252097	6.4e-06	0.0034064	20.3613
rs7907314	Faecalicoccus pleomorphus	G	A	-0.0480008	0.0102929	3.1e-06	0.00363635	21.7408
rs114966122	Faecalicoccus	A	G	0.154294	0.0340673	5.9e-06	0.0034305	20.5058
rs115189489	Faecalicoccus	T	G	0.141206	0.0288066	9.5e-07	0.00401607	24.0202
rs115271034	Faecalicoccus	A	C	0.16514	0.0326941	4.4e-07	0.00426321	25.5047
rs116439659	Faecalicoccus	A	G	0.212867	0.0434306	9.5e-07	0.00401517	24.0148
rs116976925	Faecalicoccus	G	A	0.122104	0.0274703	8.8e-06	0.00330462	19.7509
rs117974095	Faecalicoccus	A	G	0.0841312	0.0183903	4.8e-06	0.00349978	20.9214
rs13105949	Faecalicoccus	A	G	-0.0763522	0.0171903	8.9e-06	0.00329965	19.7211
rs141133273	Faecalicoccus	G	A	0.210495	0.0474689	9.2e-06	0.00328898	19.6571
rs1571793	Faecalicoccus	A	G	-0.0588033	0.0127632	4.1e-06	0.0035495	21.2197
rs2079561	Faecalicoccus	G	A	-0.0536474	0.0114245	2.7e-06	0.00368677	22.0433
rs3110781	Faecalicoccus	A	G	0.141376	0.0318294	8.9e-06	0.00329978	19.7219
rs4677127	Faecalicoccus	A	G	-0.0507969	0.0111658	5.4e-06	0.00346111	20.6894
rs75190483	Faecalicoccus	G	A	0.128656	0.0280377	4.5e-06	0.00352103	21.0489
rs7907314	Faecalicoccus	G	A	-0.0543081	0.0114477	2.1e-06	0.00376255	22.4982
rs10836578	Faecalitalea cylindroides	G	A	-0.0775508	0.0166536	3.2e-06	0.00362581	21.6776
rs11107128	Faecalitalea cylindroides	A	G	0.101196	0.0228581	9.5e-06	0.00327829	19.593
rs111808594	Faecalitalea cylindroides	C	T	0.187616	0.0419163	7.6e-06	0.00335076	20.0276
rs112717722	Faecalitalea cylindroides	A	G	0.115657	0.0261264	9.6e-06	0.00327782	19.5902
rs114666093	Faecalitalea cylindroides	C	T	0.20929	0.0436068	1.6e-06	0.0038507	23.0273
rs116871946	Faecalitalea cylindroides	T	C	0.0959423	0.0211191	5.5e-06	0.00345139	20.6312
rs117651910	Faecalitalea cylindroides	G	A	0.175624	0.0359654	1e-06	0.00398557	23.837
rs1528690	Faecalitalea cylindroides	T	C	-0.049122	0.010946	7.2e-06	0.00336824	20.1324
rs1670562	Faecalitalea cylindroides	C	A	0.0443998	0.00917424	1.3e-06	0.00391512	23.414
rs2223591	Faecalitalea cylindroides	A	G	0.109074	0.0233706	3.1e-06	0.00364204	21.7749
rs61369249	Faecalitalea cylindroides	G	A	0.111362	0.0203761	4.6e-08	0.00498755	29.8597
rs73060881	Faecalitalea cylindroides	G	A	0.136755	0.0287608	2e-06	0.00377978	22.6016
rs76383510	Faecalitalea cylindroides	G	A	-0.058049	0.0128553	6.3e-06	0.00341011	20.3835
rs10069877	Aneurinibacillales	A	G	-0.0232158	0.00500315	3.5e-06	0.00360031	21.5246
rs11683301	Aneurinibacillales	T	C	-0.04195	0.00936942	7.6e-06	0.00335279	20.0398
rs116901476	Aneurinibacillales	A	G	0.0607725	0.0132199	4.3e-06	0.00353384	21.1257
rs139029665	Aneurinibacillales	T	C	-0.0911341	0.0203138	7.2e-06	0.00336621	20.1203
rs141785353	Aneurinibacillales	T	C	0.0490904	0.01087	6.3e-06	0.00341096	20.3886
rs145842565	Aneurinibacillales	G	A	0.0384688	0.00869193	9.6e-06	0.00327632	19.5812
rs182229451	Aneurinibacillales	T	C	0.0642229	0.0137133	2.8e-06	0.00366714	21.9255
rs2005255	Aneurinibacillales	G	A	-0.0587374	0.0100799	5.6e-09	0.00566599	33.9446
rs28715598	Aneurinibacillales	T	C	-0.0200986	0.00426688	2.5e-06	0.00370957	22.1802
rs4324912	Aneurinibacillales	C	T	0.0189508	0.0042332	7.6e-06	0.00335186	20.0342
rs4740421	Aneurinibacillales	C	T	0.0222575	0.00478965	3.4e-06	0.00361078	21.5874
rs495314	Aneurinibacillales	C	A	-0.0493505	0.0110209	7.5e-06	0.00335364	20.0449
rs55643638	Aneurinibacillales	A	G	0.0371345	0.00809155	4.4e-06	0.00352197	21.0545
rs556888635	Aneurinibacillales	C	T	-0.0949378	0.0190859	6.6e-07	0.00413504	24.7347
rs62126240	Aneurinibacillales	T	C	0.0418273	0.00901926	3.5e-06	0.00359617	21.4997
rs71431495	Aneurinibacillales	T	C	-0.0682503	0.0154441	9.9e-06	0.00326655	19.5226
rs73150855	Aneurinibacillales	T	C	-0.0461902	0.0104321	9.5e-06	0.00327911	19.5979
rs78877230	Aneurinibacillales	T	C	0.0265641	0.00553607	1.6e-06	0.00384892	23.0166
rs111528105	Fervidobacteriaceae	T	C	0.0400868	0.0087705	4.9e-06	0.0034935	20.8837
rs116939359	Fervidobacteriaceae	A	C	0.0494915	0.011083	8e-06	0.0033352	19.9343
rs117882294	Fervidobacteriaceae	A	G	0.0552854	0.0116511	2.1e-06	0.00376423	22.5082
rs147026184	Fervidobacteriaceae	A	G	0.0479507	0.0105692	5.7e-06	0.00344219	20.5759
rs147952741	Fervidobacteriaceae	A	G	-0.0473036	0.01055	7.3e-06	0.00336238	20.0973
rs28662963	Fervidobacteriaceae	C	T	-0.0424221	0.0083804	4.1e-07	0.00428172	25.6159
rs41331545	Fervidobacteriaceae	G	A	0.03441	0.00732764	2.7e-06	0.00368692	22.0442
rs55686458	Fervidobacteriaceae	A	G	-0.0792453	0.0176736	7.3e-06	0.00336249	20.0979
rs55747911	Fervidobacteriaceae	G	A	-0.0474726	0.0103907	4.9e-06	0.00349063	20.8665
rs72664078	Fervidobacteriaceae	C	T	-0.032904	0.00728911	6.4e-06	0.00340794	20.3705
rs73061565	Fervidobacteriaceae	T	C	-0.0678911	0.015153	7.5e-06	0.00335733	20.067
rs73061683	Fervidobacteriaceae	G	A	0.0324304	0.0069202	2.8e-06	0.00367195	21.9544
rs73165836	Fervidobacteriaceae	C	T	0.0262103	0.00582363	6.8e-06	0.00338773	20.2493
rs7371575	Fervidobacteriaceae	G	T	-0.0261135	0.00564032	3.7e-06	0.00358418	21.4278
rs7521255	Fervidobacteriaceae	G	A	0.0461438	0.00843189	4.4e-08	0.00500065	29.9386
rs76205282	Fervidobacteriaceae	A	G	-0.044818	0.0100299	7.9e-06	0.00333953	19.9602
rs9639102	Fervidobacteriaceae	T	C	0.0262749	0.00558966	2.6e-06	0.00369429	22.0885
rs11040652	Fibrobacteraceae	G	T	0.0131414	0.00296249	9.2e-06	0.00329128	19.6709
rs112448126	Fibrobacteraceae	A	G	0.0456544	0.00904268	4.4e-07	0.00425935	25.4815
rs12543777	Fibrobacteraceae	T	C	0.0134018	0.00298661	7.2e-06	0.00336768	20.1291
rs13391970	Fibrobacteraceae	C	T	-0.0245971	0.00525995	2.9e-06	0.00365629	21.8604
rs144057235	Fibrobacteraceae	G	A	0.056383	0.0124256	5.7e-06	0.00344342	20.5833
rs17183864	Fibrobacteraceae	A	G	0.0520869	0.0112418	3.6e-06	0.00358963	21.4605
rs2418034	Fibrobacteraceae	T	C	-0.0178498	0.0035847	6.4e-07	0.00414366	24.7865
rs4783644	Fibrobacteraceae	C	T	-0.0165962	0.00366164	5.8e-06	0.00343556	20.5362
rs56278671	Fibrobacteraceae	A	G	0.0595988	0.0134351	9.2e-06	0.00329146	19.672
rs7138143	Fibrobacteraceae	T	C	-0.0158182	0.00308459	2.9e-07	0.00439373	26.289
rs7250654	Fibrobacteraceae	G	A	0.0240002	0.00479289	5.5e-07	0.00419023	25.0662
rs753897	Fibrobacteraceae	A	G	-0.0146198	0.00315518	3.6e-06	0.00359004	21.4629
rs76620736	Fibrobacteraceae	A	G	0.0183326	0.00411456	8.4e-06	0.00332035	19.8452
rs9890225	Fibrobacteraceae	A	G	-0.0130659	0.00294692	9.3e-06	0.00328805	19.6515
rs112448126	Fibrobacterales	A	G	0.0414192	0.00847114	1e-06	0.00399583	23.8987
rs13391970	Fibrobacterales	C	T	-0.0242061	0.00492763	9e-07	0.00403316	24.1228
rs144057235	Fibrobacterales	G	A	0.0534828	0.0116403	4.3e-06	0.00353013	21.1035
rs17183864	Fibrobacterales	A	G	0.0476534	0.0105311	6e-06	0.00342434	20.4689
rs17587994	Fibrobacterales	A	G	0.0123686	0.00277209	8.1e-06	0.0033297	19.9013
rs2418034	Fibrobacterales	T	C	-0.0168189	0.00335825	5.5e-07	0.00419152	25.074
rs4783644	Fibrobacterales	C	T	-0.0162073	0.0034302	2.3e-06	0.00373237	22.317
rs56278671	Fibrobacterales	A	G	0.0563334	0.0125865	7.6e-06	0.00335036	20.0252
rs62052260	Fibrobacterales	A	G	0.0148742	0.00334976	9e-06	0.00329786	19.7103
rs7138143	Fibrobacterales	T	C	-0.0147137	0.00288971	3.5e-07	0.00433188	25.9173
rs7250654	Fibrobacterales	G	A	0.0221246	0.0044903	8.3e-07	0.00405752	24.2691
rs753897	Fibrobacterales	A	G	-0.0135664	0.00295584	4.4e-06	0.00352258	21.0582
rs78102086	Fibrobacterales	A	G	-0.0281858	0.00616688	4.9e-06	0.00349331	20.8826
rs10833653	Fibrobacteria	G	A	0.0114752	0.00258854	9.3e-06	0.00328706	19.6456
rs112448126	Fibrobacteria	A	G	0.0372008	0.00780632	1.9e-06	0.00379653	22.7021
rs12608810	Fibrobacteria	A	G	-0.0149363	0.00331317	6.5e-06	0.00339896	20.3167
rs13391970	Fibrobacteria	C	T	-0.0227082	0.00454096	5.7e-07	0.00417905	24.9991
rs144057235	Fibrobacteria	G	A	0.0491863	0.0107268	4.5e-06	0.00351597	21.0185
rs17183864	Fibrobacteria	A	G	0.0438587	0.00970457	6.2e-06	0.00341586	20.418
rs1860287	Fibrobacteria	G	A	-0.0121509	0.00270473	7e-06	0.00337542	20.1755
rs2418034	Fibrobacteria	T	C	-0.0154083	0.00309471	6.4e-07	0.00414279	24.7813
rs28730413	Fibrobacteria	A	C	-0.0120771	0.0025457	2.1e-06	0.00376271	22.4991
rs34657897	Fibrobacteria	A	C	0.0333696	0.00719424	3.5e-06	0.00359744	21.5073
rs34814525	Fibrobacteria	G	A	0.0116821	0.00255655	4.9e-06	0.00349173	20.8731
rs4783644	Fibrobacteria	C	T	-0.0145893	0.00316102	3.9e-06	0.00356198	21.2946
rs56278671	Fibrobacteria	A	G	0.0530163	0.0115988	4.9e-06	0.00349381	20.8856
rs62052260	Fibrobacteria	A	G	0.0145689	0.00308691	2.4e-06	0.00372402	22.2669
rs6599051	Fibrobacteria	A	G	0.0137088	0.00303597	6.3e-06	0.00340994	20.3825
rs7138143	Fibrobacteria	T	C	-0.0140111	0.00266294	1.4e-07	0.00462419	27.6743
rs7250654	Fibrobacteria	G	A	0.0206978	0.00413798	5.7e-07	0.00418099	25.0107
rs753897	Fibrobacteria	A	G	-0.0126427	0.0027239	3.5e-06	0.00360211	21.5353
rs76161196	Fibrobacteria	T	C	0.0259466	0.0058024	7.8e-06	0.00334439	19.9894
rs111396089	CAG-449	T	G	0.0724211	0.0162898	8.8e-06	0.00330588	19.7585
rs114554860	CAG-449	A	G	0.190276	0.0418038	5.3e-06	0.00346462	20.7105
rs116381583	CAG-449	T	C	0.145898	0.0324091	6.7e-06	0.00338935	20.259
rs118040875	CAG-449	T	G	0.157668	0.0333677	2.3e-06	0.00373282	22.3197
rs12153949	CAG-449	T	C	-0.0533673	0.0117207	5.3e-06	0.00346706	20.7251
rs138363248	CAG-449	T	C	0.163425	0.0350042	3e-06	0.0036445	21.7897
rs139688932	CAG-449	A	C	0.191506	0.0342385	2.2e-08	0.00522261	31.2744
rs150951511	CAG-449	C	T	0.140952	0.0301747	3e-06	0.00364834	21.8128
rs1530023	CAG-449	A	C	0.0618585	0.0133361	3.5e-06	0.00359751	21.5078
rs17441162	CAG-449	A	G	0.19651	0.04447	9.9e-06	0.00326619	19.5204
rs17808031	CAG-449	A	G	0.0952642	0.0212269	7.2e-06	0.00336858	20.1345
rs4750718	CAG-449	A	G	0.0570997	0.0124325	4.4e-06	0.0035273	21.0865
rs72728657	CAG-449	T	C	0.195197	0.0431084	6e-06	0.00342892	20.4964
rs74618463	CAG-449	T	C	0.200073	0.0430425	3.3e-06	0.00361274	21.5991
rs76014583	CAG-449	T	C	0.225732	0.0505802	8.1e-06	0.00333121	19.9104
rs79827100	CAG-449	T	G	0.107963	0.0231847	3.2e-06	0.00362573	21.6771
rs874272	CAG-449	C	T	0.075793	0.0169392	7.7e-06	0.00334844	20.0137
rs9550215	CAG-449	A	G	-0.0493376	0.0107534	4.5e-06	0.00352014	21.0435
rs961746	CAG-449	A	G	0.0484905	0.0108809	8.3e-06	0.00332174	19.8535
rs11010995	Fimbriimonadia	C	T	0.0463024	0.00992053	3.1e-06	0.00364233	21.7767
rs117484155	Fimbriimonadia	A	G	-0.0880722	0.0190012	3.6e-06	0.00359236	21.4768
rs11777934	Fimbriimonadia	G	A	0.0196811	0.00396284	6.8e-07	0.0041221	24.657
rs1328032	Fimbriimonadia	C	T	-0.0242793	0.0049895	1.1e-06	0.00395788	23.6708
rs145987219	Fimbriimonadia	T	C	-0.0554041	0.0119573	3.6e-06	0.0035899	21.4621
rs146728579	Fimbriimonadia	T	C	-0.058457	0.0129045	5.9e-06	0.00343182	20.5137
rs148195451	Fimbriimonadia	C	T	0.0691227	0.0150169	4.2e-06	0.00354296	21.1804
rs150811688	Fimbriimonadia	G	A	-0.0598812	0.012273	1.1e-06	0.00397901	23.7976
rs1904363	Fimbriimonadia	C	T	-0.0203049	0.00453319	7.5e-06	0.00335553	20.0562
rs191066568	Fimbriimonadia	A	G	-0.0488424	0.0106619	4.6e-06	0.00350933	20.9787
rs2501366	Fimbriimonadia	T	C	-0.0205011	0.00430538	1.9e-06	0.00379061	22.6666
rs2548020	Fimbriimonadia	G	A	0.0186002	0.00400762	3.5e-06	0.00360182	21.5336
rs2798727	Fimbriimonadia	A	C	0.0370664	0.00809792	4.7e-06	0.00350361	20.9444
rs4550417	Fimbriimonadia	C	T	0.018834	0.00419147	7e-06	0.00337684	20.184
rs56052861	Fimbriimonadia	C	T	-0.0348468	0.00617577	1.7e-08	0.00531442	31.8272
rs6477567	Fimbriimonadia	G	A	0.0472979	0.00982455	1.5e-06	0.00387435	23.1693
rs79356492	Fimbriimonadia	C	A	-0.0427311	0.00962375	9e-06	0.00329755	19.7085
rs9458712	Fimbriimonadia	G	A	-0.0601023	0.0130033	3.8e-06	0.0035723	21.3565
rs988920	Fimbriimonadia	C	T	-0.0228523	0.00489847	3.1e-06	0.003639	21.7567
rs10499262	Firmicutes A	C	A	-0.0224053	0.00470713	1.9e-06	0.00378763	22.6487
rs113705772	Firmicutes A	A	G	0.0203691	0.00454577	7.4e-06	0.00335811	20.0716
rs117931457	Firmicutes A	A	G	0.0571512	0.0128066	8.1e-06	0.00333089	19.9084
rs13303138	Firmicutes A	A	G	0.0156046	0.00349435	8e-06	0.0033354	19.9355
rs141350591	Firmicutes A	A	G	0.0697422	0.014799	2.4e-06	0.00371311	22.2014
rs2375218	Firmicutes A	A	C	0.0199471	0.00445357	7.5e-06	0.00335514	20.0538
rs33988153	Firmicutes A	C	T	-0.0171778	0.00372719	4.1e-06	0.00355184	21.2337
rs4486157	Firmicutes A	T	C	-0.0192752	0.004089	2.4e-06	0.00371513	22.2135
rs62290669	Firmicutes A	G	T	-0.0613385	0.0135315	5.8e-06	0.00343642	20.5413
rs7079743	Firmicutes A	A	G	-0.0159935	0.00346355	3.9e-06	0.00356549	21.3156
rs73489781	Firmicutes A	T	G	0.0564429	0.0123731	5.1e-06	0.00347996	20.8025
rs7355384	Firmicutes A	T	C	0.0182388	0.00410806	9e-06	0.00329694	19.7049
rs7371606	Firmicutes A	G	A	-0.0222986	0.00346724	1.3e-10	0.00689303	41.3468
rs7807431	Firmicutes A	T	C	0.0176842	0.00377232	2.8e-06	0.00367436	21.9689
rs8129612	Firmicutes A	G	A	-0.0156243	0.00346878	6.7e-06	0.00339311	20.2816
rs10191260	Firmicutes E	G	A	-0.0213497	0.00448585	1.9e-06	0.00378681	22.6437
rs10476605	Firmicutes E	G	A	-0.0257824	0.00564295	4.9e-06	0.00349094	20.8684
rs113347795	Firmicutes E	G	A	-0.0203778	0.00350492	6.1e-09	0.00564064	33.7919
rs12929706	Firmicutes E	C	T	0.0161028	0.00361478	8.4e-06	0.00331911	19.8378
rs13158884	Firmicutes E	T	G	-0.0218969	0.0039166	2.3e-08	0.00521797	31.2465
rs143251798	Firmicutes E	T	C	-0.0621547	0.0135726	4.7e-06	0.00350689	20.9641
rs184178446	Firmicutes E	G	A	-0.0418618	0.00926687	6.3e-06	0.00341281	20.3997
rs187653548	Firmicutes E	T	C	-0.0484135	0.0109218	9.3e-06	0.00328656	19.6426
rs1887053	Firmicutes E	A	G	0.0281348	0.0062914	7.8e-06	0.00334476	19.9916
rs193087425	Firmicutes E	T	G	-0.0561882	0.0126767	9.3e-06	0.00328606	19.6396
rs523938	Firmicutes E	G	A	-0.0135887	0.00301605	6.6e-06	0.00339491	20.2924
rs6003630	Firmicutes E	G	A	0.0150763	0.00328436	4.4e-06	0.00352356	21.0641
rs62035697	Firmicutes E	G	A	-0.0503657	0.0110272	4.9e-06	0.00348858	20.8542
rs74525125	Firmicutes E	T	C	-0.0218972	0.00491538	8.4e-06	0.00331929	19.8389
rs80232750	Firmicutes E	A	G	-0.0567667	0.0123363	4.2e-06	0.00354082	21.1676
rs112353795	Firmicutes I	C	T	0.0156198	0.00346573	6.6e-06	0.00339711	20.3056
rs118120642	Firmicutes I	T	C	0.0175589	0.00381693	4.2e-06	0.00353878	21.1554
rs12045973	Firmicutes I	T	C	-0.00710316	0.00157776	6.7e-06	0.00338979	20.2617
rs12579191	Firmicutes I	C	T	0.0087996	0.00197721	8.6e-06	0.00331288	19.8004
rs141470488	Firmicutes I	A	G	0.0321051	0.00620018	2.2e-07	0.00447936	26.8036
rs201864708	Firmicutes I	C	T	0.0114195	0.00254927	7.5e-06	0.00335606	20.0593
rs2515464	Firmicutes I	T	G	0.00667892	0.00145841	4.7e-06	0.00350715	20.9656
rs4910383	Firmicutes I	T	C	0.0170407	0.00329119	2.2e-07	0.00447864	26.7993
rs4988235	Firmicutes I	G	A	-0.00745095	0.00139584	9.4e-08	0.0047589	28.4843
rs55889810	Firmicutes I	A	G	0.0149742	0.00326492	4.5e-06	0.00351754	21.0279
rs62176308	Firmicutes I	T	C	0.0114608	0.00257482	8.5e-06	0.00331376	19.8057
rs6517454	Firmicutes I	T	G	0.0193521	0.00399251	1.3e-06	0.00392719	23.4865
rs72642602	Firmicutes I	T	C	0.0118398	0.00257817	4.4e-06	0.00352661	21.0824
rs72843512	Firmicutes I	A	G	-0.0116667	0.00254031	4.4e-06	0.00352708	21.0852
rs74961296	Firmicutes I	G	A	-0.0132085	0.00282463	2.9e-06	0.00365611	21.8594
rs77397796	Firmicutes I	T	C	0.0276709	0.00607125	5.2e-06	0.00347381	20.7656
rs77458651	Firmicutes I	A	G	-0.0080411	0.00181601	9.5e-06	0.0032794	19.5997
rs78389090	Firmicutes I	T	C	0.0296196	0.00619342	1.7e-06	0.00382349	22.864
rs10800172	Flavobacteriales	T	C	0.0253554	0.00558287	5.6e-06	0.00344947	20.6196
rs111479544	Flavobacteriales	G	A	0.0614784	0.0124025	7.2e-07	0.00410645	24.563
rs114996204	Flavobacteriales	A	G	0.0760335	0.0168784	6.6e-06	0.00339389	20.2862
rs118031080	Flavobacteriales	A	G	0.0792874	0.0171024	3.6e-06	0.00359383	21.4856
rs118187330	Flavobacteriales	T	C	-0.0420738	0.00879662	1.7e-06	0.00382432	22.8689
rs12255145	Flavobacteriales	C	T	-0.0246796	0.00548341	6.8e-06	0.00338788	20.2502
rs12468834	Flavobacteriales	A	G	-0.0210499	0.00403869	1.9e-07	0.00453806	27.1565
rs12978850	Flavobacteriales	T	C	0.0255296	0.00553173	3.9e-06	0.00356158	21.2922
rs146858684	Flavobacteriales	C	T	0.0809681	0.0164869	9.1e-07	0.00403109	24.1104
rs17176398	Flavobacteriales	A	G	-0.075565	0.0165729	5.1e-06	0.00347663	20.7825
rs190562566	Flavobacteriales	C	T	-0.0633006	0.0131856	1.6e-06	0.00385271	23.0393
rs2871406	Flavobacteriales	T	C	-0.0189095	0.00411782	4.4e-06	0.00352629	21.0804
rs35239854	Flavobacteriales	A	G	0.0643043	0.0110298	5.5e-09	0.00567154	33.9781
rs3842765	Flavobacteriales	A	G	0.0771446	0.0162894	2.2e-06	0.0037497	22.421
rs6531611	Flavobacteriales	A	G	-0.0202932	0.00432809	2.7e-06	0.00367566	21.9767
rs72690480	Flavobacteriales	G	A	0.0441496	0.00990074	8.2e-06	0.00332581	19.878
rs72805960	Flavobacteriales	A	G	0.0251349	0.00480245	1.7e-07	0.00457576	27.3831
rs73180070	Flavobacteriales	C	T	0.0775998	0.0172039	6.5e-06	0.00340262	20.3386
rs7527268	Flavobacteriales	C	T	0.0199091	0.00412848	1.4e-06	0.00388739	23.2475
rs76477280	Flavobacteriales	G	A	0.0721487	0.0162011	8.5e-06	0.00331705	19.8254
rs7730246	Flavobacteriales	C	T	-0.0199654	0.00434672	4.4e-06	0.00352797	21.0905
rs78658575	Flavobacteriales	T	C	0.0435217	0.0095485	5.2e-06	0.00347421	20.768
rs9481947	Flavobacteriales	A	G	-0.0561116	0.0126263	8.8e-06	0.00330326	19.7427
rs10849032	Flavonifractor sp002159265	A	G	0.0365784	0.00761494	1.6e-06	0.00385713	23.0659
rs10885122	Flavonifractor sp002159265	T	G	-0.0471086	0.0100663	2.9e-06	0.0036618	21.8935
rs1088906	Flavonifractor sp002159265	T	C	-0.0351586	0.00768283	4.7e-06	0.00350206	20.9351
rs1600284	Flavonifractor sp002159265	A	G	0.0467911	0.00930504	4.9e-07	0.0042255	25.2781
rs2189639	Flavonifractor sp002159265	T	C	0.0391634	0.00855536	4.7e-06	0.00350418	20.9478
rs275431	Flavonifractor sp002159265	A	G	0.0440038	0.00975535	6.5e-06	0.00340284	20.3399
rs56389676	Flavonifractor sp002159265	G	A	-0.0354126	0.00786259	6.7e-06	0.00339262	20.2786
rs56401617	Flavonifractor sp002159265	T	C	-0.127675	0.0287057	8.7e-06	0.00330874	19.7756
rs62582896	Flavonifractor sp002159265	T	C	-0.0899341	0.0192629	3e-06	0.00364457	21.7901
rs7631252	Flavonifractor sp002159265	A	G	-0.0557854	0.0101391	3.8e-08	0.00505438	30.2619
rs76525160	Flavonifractor sp002159265	T	C	-0.0930299	0.0195151	1.9e-06	0.00379907	22.7174
rs9822942	Flavonifractor sp002159265	A	G	0.0416129	0.00891116	3e-06	0.00364609	21.7993
rs993967	Flavonifractor sp002159265	A	G	-0.0322999	0.00726575	8.8e-06	0.00330545	19.7558
rs11106355	AR31	G	A	-0.0273302	0.0055749	9.5e-07	0.00401689	24.0251
rs117572057	AR31	C	A	-0.112162	0.024894	6.6e-06	0.00339509	20.2935
rs144125979	AR31	T	C	0.0679428	0.0148068	4.5e-06	0.00352095	21.0484
rs2337372	AR31	A	G	-0.0266816	0.00578824	4e-06	0.00355313	21.2415
rs2396112	AR31	T	C	-0.0255641	0.00577113	9.4e-06	0.003282	19.6152
rs28495372	AR31	A	G	0.0440096	0.00945192	3.2e-06	0.00362497	21.6725
rs323639	AR31	G	A	0.0650447	0.013922	3e-06	0.00364972	21.821
rs4320627	AR31	G	A	-0.0272334	0.00562439	1.3e-06	0.00391899	23.4373
rs72761817	AR31	G	A	-0.113498	0.0239062	2.1e-06	0.00376827	22.5325
rs73618623	AR31	T	C	0.0402828	0.00899324	7.5e-06	0.00335563	20.0568
rs75066972	AR31	A	G	-0.0844413	0.0175499	1.5e-06	0.00386993	23.1427
rs76135523	AR31	T	G	-0.062815	0.0138183	5.5e-06	0.00345574	20.6572
rs78292477	AR31	A	C	-0.106814	0.0195817	4.9e-08	0.00496843	29.7447
rs10520474	Flavonifractor sp900199495	G	A	0.0570065	0.0120072	2.1e-06	0.00376836	22.533
rs1106167	Flavonifractor sp900199495	A	G	-0.0509868	0.0107472	2.1e-06	0.00376283	22.4998
rs114630546	Flavonifractor sp900199495	C	T	-0.110548	0.0249054	9e-06	0.0032954	19.6956
rs116070955	Flavonifractor sp900199495	A	G	-0.079197	0.0173583	5.1e-06	0.00348109	20.8093
rs12102177	Flavonifractor sp900199495	T	G	0.0431155	0.00918009	2.6e-06	0.00368803	22.0509
rs12254238	Flavonifractor sp900199495	G	A	0.0563883	0.011446	8.4e-07	0.00405632	24.2619
rs12696452	Flavonifractor sp900199495	A	G	0.0469642	0.0100469	2.9e-06	0.00365348	21.8436
rs143700552	Flavonifractor sp900199495	T	C	0.129848	0.0270886	1.6e-06	0.00384107	22.9695
rs16861648	Flavonifractor sp900199495	C	T	0.0480109	0.0101395	2.2e-06	0.00374837	22.413
rs1917927	Flavonifractor sp900199495	A	G	0.0466978	0.0104245	7.5e-06	0.00335621	20.0603
rs1936209	Flavonifractor sp900199495	G	A	-0.0352294	0.00787043	7.6e-06	0.00335106	20.0294
rs3780104	Flavonifractor sp900199495	A	G	0.0591863	0.0132966	8.5e-06	0.00331395	19.8068
rs3852149	Flavonifractor sp900199495	G	A	-0.0899231	0.0181922	7.7e-07	0.0040834	24.4245
rs3856821	Flavonifractor sp900199495	C	A	-0.0488798	0.0100599	1.2e-06	0.00394622	23.6007
rs4964491	Flavonifractor sp900199495	A	G	0.0624279	0.0101913	9e-10	0.00625747	37.5105
rs72975256	Flavonifractor sp900199495	G	A	0.188472	0.0394364	1.8e-06	0.00381825	22.8325
rs76647647	Flavonifractor sp900199495	T	C	0.0610623	0.0136064	7.2e-06	0.00336838	20.1333
rs79177619	Flavonifractor sp900199495	C	T	-0.0654857	0.0136288	1.5e-06	0.00385945	23.0798
rs11635506	Fournierella massiliensis	A	G	0.103029	0.0231565	8.6e-06	0.003311	19.7892
rs117315476	Fournierella massiliensis	G	A	0.116355	0.0261924	8.9e-06	0.00330073	19.7276
rs12375277	Fournierella massiliensis	A	G	0.0397568	0.00825782	1.5e-06	0.00387465	23.1711
rs1460485	Fournierella massiliensis	A	C	-0.027366	0.00582087	2.6e-06	0.00369544	22.0954
rs148467013	Fournierella massiliensis	T	C	0.0970819	0.020827	3.1e-06	0.00363303	21.7209
rs1488274	Fournierella massiliensis	A	G	0.0282614	0.00593114	1.9e-06	0.00379565	22.6968
rs34511053	Fournierella massiliensis	T	C	0.0317388	0.00672675	2.4e-06	0.00372201	22.2548
rs35117866	Fournierella massiliensis	A	G	-0.0895522	0.0197185	5.6e-06	0.0034493	20.6186
rs587259	Fournierella massiliensis	T	C	-0.0275223	0.00604349	5.3e-06	0.00346826	20.7323
rs591540	Fournierella massiliensis	T	G	-0.0311983	0.00589263	1.2e-07	0.00468201	28.0219
rs6656472	Fournierella massiliensis	C	A	-0.0466433	0.00840565	2.9e-08	0.00514072	30.7815
rs6922630	Fournierella massiliensis	A	G	0.0271062	0.00606741	7.9e-06	0.00333814	19.9519
rs72707545	Fournierella massiliensis	A	G	0.129739	0.0280021	3.6e-06	0.00358942	21.4592
rs73145798	Fournierella massiliensis	G	A	0.0414717	0.00796779	1.9e-07	0.00452569	27.0821
rs7528677	Fournierella massiliensis	T	C	-0.0393352	0.00807257	1.1e-06	0.00396861	23.7352
rs9317909	Fournierella massiliensis	G	A	0.0500534	0.0110148	5.5e-06	0.00345333	20.6428
rs12126241	Francisellaceae	A	G	-0.0528484	0.0114988	4.3e-06	0.00353223	21.1161
rs1253615	Francisellaceae	A	G	-0.0239978	0.00525505	5e-06	0.00348737	20.847
rs1677586	Francisellaceae	T	C	0.0366227	0.00801118	4.8e-06	0.00349473	20.8911
rs2222721	Francisellaceae	C	T	0.0234582	0.00524708	7.8e-06	0.00334292	19.9806
rs2871406	Francisellaceae	T	C	-0.028253	0.00511045	3.2e-08	0.00510288	30.5538
rs41277425	Francisellaceae	T	C	0.0644499	0.0141197	5e-06	0.00348421	20.828
rs4710756	Francisellaceae	A	G	0.0252238	0.00542363	3.3e-06	0.00361655	21.622
rs56339574	Francisellaceae	A	G	0.0445325	0.00973614	4.8e-06	0.00349853	20.9139
rs9349163	Francisellaceae	T	C	-0.0237524	0.00531763	7.9e-06	0.00333698	19.945
rs11149701	CAG-452 sp000434035	A	G	0.135369	0.0293644	4e-06	0.00355367	21.2447
rs112722116	CAG-452 sp000434035	A	G	0.357759	0.0799302	7.6e-06	0.00335064	20.0269
rs113732002	CAG-452 sp000434035	C	A	0.202097	0.0356882	1.5e-08	0.00535262	32.0571
rs12431642	CAG-452 sp000434035	G	A	-0.089461	0.0201172	8.7e-06	0.00330765	19.7691
rs12937830	CAG-452 sp000434035	C	T	0.15813	0.0343259	4.1e-06	0.00354868	21.2148
rs143155339	CAG-452 sp000434035	G	A	0.237405	0.0532986	8.4e-06	0.00331842	19.8336
rs1491836	CAG-452 sp000434035	G	A	-0.0933152	0.0192791	1.3e-06	0.0039161	23.4199
rs1579597	CAG-452 sp000434035	A	G	-0.103418	0.0215032	1.5e-06	0.00386661	23.1228
rs1715444	CAG-452 sp000434035	G	T	-0.0837411	0.0180142	3.3e-06	0.00361328	21.6024
rs17797837	CAG-452 sp000434035	T	C	0.120186	0.0262205	4.6e-06	0.00351337	21.0029
rs530803474	CAG-452 sp000434035	A	G	0.295153	0.0636661	3.6e-06	0.00359369	21.4848
rs6538367	CAG-452 sp000434035	A	C	0.174774	0.0366911	1.9e-06	0.00379322	22.6823
rs6566292	CAG-452 sp000434035	G	A	-0.0878332	0.0186653	2.5e-06	0.00370223	22.1361
rs7845569	CAG-452 sp000434035	A	C	0.160715	0.0361333	8.7e-06	0.00330891	19.7766
rs8037071	CAG-452 sp000434035	C	A	-0.0972068	0.0208866	3.3e-06	0.00362167	21.6527
rs9879309	CAG-452 sp000434035	C	A	0.0881484	0.0196167	7e-06	0.00337703	20.1851
rs1253615	Francisellales	A	G	-0.0226002	0.0049817	5.7e-06	0.0034419	20.5742
rs13044387	Francisellales	A	G	0.0236292	0.00532949	9.3e-06	0.00328793	19.6508
rs2222721	Francisellales	C	T	0.0221532	0.0049737	8.4e-06	0.00331816	19.8321
rs2871406	Francisellales	T	C	-0.0268163	0.00484433	3.1e-08	0.00511599	30.6326
rs3747968	Francisellales	A	G	-0.0285448	0.00638276	7.7e-06	0.00334509	19.9936
rs41277425	Francisellales	T	C	0.0616152	0.0133847	4.2e-06	0.00354359	21.1842
rs4710756	Francisellales	A	G	0.0239628	0.00514141	3.2e-06	0.00363209	21.7153
rs111838219	Fusobacteriaceae	A	G	0.111725	0.0240452	3.4e-06	0.00360994	21.5823
rs112545520	Fusobacteriaceae	C	T	0.101809	0.0227868	7.9e-06	0.00333872	19.9554
rs115079672	Fusobacteriaceae	T	C	-0.086953	0.0195043	8.3e-06	0.00332421	19.8684
rs117340124	Fusobacteriaceae	A	G	0.0954984	0.020857	4.7e-06	0.00350582	20.9577
rs117995346	Fusobacteriaceae	C	T	0.113984	0.0250426	5.3e-06	0.00346456	20.7101
rs1476635	Fusobacteriaceae	G	A	0.0355363	0.00718235	7.5e-07	0.00409126	24.4718
rs180898386	Fusobacteriaceae	T	C	0.104968	0.0230971	5.5e-06	0.003454	20.6468
rs1872170	Fusobacteriaceae	G	T	-0.0252786	0.00517843	1.1e-06	0.00398293	23.8212
rs330746	Fusobacteriaceae	T	C	-0.0255817	0.00568616	6.8e-06	0.00338512	20.2337
rs4367998	Fusobacteriaceae	T	C	0.0707274	0.0155925	5.7e-06	0.00344091	20.5683
rs4469275	Fusobacteriaceae	G	A	0.110993	0.0246017	6.4e-06	0.00340413	20.3477
rs5996521	Fusobacteriaceae	G	A	-0.0253359	0.00550071	4.1e-06	0.00354747	21.2075
rs61890788	Fusobacteriaceae	G	A	0.0461515	0.0089934	2.9e-07	0.00439982	26.3256
rs62473940	Fusobacteriaceae	T	C	0.0766251	0.0171988	8.4e-06	0.00331992	19.8427
rs6763811	Fusobacteriaceae	C	T	-0.0243326	0.00536289	5.7e-06	0.00344277	20.5794
rs72802577	Fusobacteriaceae	T	C	0.0889704	0.0198742	7.6e-06	0.00335182	20.0339
rs77137860	Fusobacteriaceae	G	A	0.0315476	0.0069595	5.8e-06	0.00343644	20.5414
rs77318370	Fusobacteriaceae	G	A	-0.0560151	0.012377	6e-06	0.00342544	20.4755
rs79720220	Fusobacteriaceae	A	G	0.0688687	0.015207	5.9e-06	0.00342998	20.5027
rs10844087	Fusobacterium A	G	A	0.0307901	0.0068442	6.8e-06	0.00338478	20.2316
rs11061993	Fusobacterium A	T	C	0.0716962	0.0160698	8.1e-06	0.00332927	19.8987
rs11107852	Fusobacterium A	T	C	0.102908	0.0220506	3.1e-06	0.00364166	21.7727
rs117340124	Fusobacterium A	A	G	0.120575	0.0261606	4e-06	0.00355222	21.236
rs11776844	Fusobacterium A	C	T	0.0752404	0.0168406	7.9e-06	0.00333858	19.9545
rs138652347	Fusobacterium A	C	T	0.145162	0.0283168	3e-07	0.00439069	26.2707
rs143276325	Fusobacterium A	T	C	0.144511	0.0313586	4.1e-06	0.00355116	21.2296
rs185190675	Fusobacterium A	C	T	0.17501	0.0287281	1.1e-09	0.00618931	37.0993
rs376577832	Fusobacterium A	C	T	-0.052828	0.0116341	5.6e-06	0.00344817	20.6118
rs4674463	Fusobacterium A	A	C	0.0575129	0.0123104	3e-06	0.00364943	21.8193
rs56131090	Fusobacterium A	G	A	0.077074	0.0171055	6.6e-06	0.00339542	20.2954
rs7215478	Fusobacterium A	T	C	0.056068	0.0123102	5.2e-06	0.0034691	20.7374
rs72692570	Fusobacterium A	T	C	0.0535305	0.0120932	9.6e-06	0.00327734	19.5873
rs77193009	Fusobacterium A	T	C	-0.0678349	0.015257	8.7e-06	0.00330641	19.7616
rs78003791	Fusobacterium A	A	C	-0.0621201	0.0137355	6.1e-06	0.00342069	20.447
rs78358851	Fusobacterium A	G	A	0.0884159	0.0166436	1.1e-07	0.00471347	28.2111
rs8022704	Fusobacterium A	A	G	-0.0297265	0.00658015	6.3e-06	0.00341317	20.4019
rs9406478	Fusobacterium A	C	T	0.0449902	0.00976393	4.1e-06	0.00355033	21.2247
rs10762199	GCA-900066135 sp900066135	C	T	0.0355726	0.00747102	1.9e-06	0.00379008	22.6634
rs10858174	GCA-900066135 sp900066135	T	C	-0.030858	0.00674409	4.7e-06	0.003501	20.9287
rs111335247	GCA-900066135 sp900066135	T	C	0.0458754	0.0102716	8e-06	0.00333625	19.9406
rs11880382	GCA-900066135 sp900066135	C	A	0.0297864	0.00673278	9.7e-06	0.00327378	19.566
rs12553147	GCA-900066135 sp900066135	G	A	-0.0305072	0.0068792	9.2e-06	0.00328946	19.66
rs13026006	GCA-900066135 sp900066135	C	T	-0.0312185	0.00657794	2.1e-06	0.00376558	22.5164
rs144778211	GCA-900066135 sp900066135	G	T	0.0694188	0.0155416	7.9e-06	0.00333686	19.9442
rs149916167	GCA-900066135 sp900066135	T	C	0.1302	0.0288896	6.6e-06	0.00339694	20.3045
rs150717079	GCA-900066135 sp900066135	C	T	0.121948	0.0270687	6.6e-06	0.00339441	20.2894
rs1760118	GCA-900066135 sp900066135	G	A	-0.0317562	0.00713948	8.7e-06	0.00330911	19.7778
rs1847703	GCA-900066135 sp900066135	C	T	0.0830906	0.0182407	5.2e-06	0.00347007	20.7432
rs4640692	GCA-900066135 sp900066135	T	C	0.0295976	0.0064436	4.4e-06	0.00352815	21.0916
rs4922781	GCA-900066135 sp900066135	G	A	0.0347855	0.00769285	6.1e-06	0.00341949	20.4398
rs7109082	GCA-900066135 sp900066135	C	A	0.0349833	0.00691185	4.2e-07	0.00428052	25.6087
rs7295571	GCA-900066135 sp900066135	C	T	0.0455692	0.0102756	9.2e-06	0.00328946	19.66
rs73176286	GCA-900066135 sp900066135	C	T	0.0742245	0.0165085	6.9e-06	0.00338092	20.2085
rs77702743	GCA-900066135 sp900066135	G	A	0.0767488	0.0137176	2.2e-08	0.00522562	31.2926
rs77718521	GCA-900066135 sp900066135	T	C	0.128149	0.027819	4.1e-06	0.00354838	21.213
rs9935945	GCA-900066135 sp900066135	A	G	0.0402984	0.0090609	8.7e-06	0.00330842	19.7737
rs10844179	GCA-900066495 sp900066495	A	G	0.0459949	0.00970889	2.2e-06	0.0037521	22.4354
rs10894877	GCA-900066495 sp900066495	A	G	-0.0528012	0.0110731	1.9e-06	0.00380121	22.7302
rs117372440	GCA-900066495 sp900066495	G	A	0.138043	0.0292786	2.4e-06	0.00371653	22.222
rs117618222	GCA-900066495 sp900066495	G	T	0.197872	0.044776	9.9e-06	0.00326651	19.5224
rs13114874	GCA-900066495 sp900066495	A	G	0.0485504	0.0105521	4.2e-06	0.00353993	21.1623
rs1390314	GCA-900066495 sp900066495	A	G	0.0416754	0.00903248	4e-06	0.00355978	21.2814
rs141392046	GCA-900066495 sp900066495	T	C	0.125718	0.0268041	2.7e-06	0.00367806	21.9911
rs16859007	GCA-900066495 sp900066495	A	G	0.0589939	0.0129294	5e-06	0.00348152	20.8119
rs16936667	GCA-900066495 sp900066495	G	A	-0.0741451	0.0157799	2.6e-06	0.00369128	22.0704
rs2642036	GCA-900066495 sp900066495	G	A	0.137457	0.0302682	5.6e-06	0.00344895	20.6165
rs3024415	GCA-900066495 sp900066495	C	T	-0.0432491	0.00926202	3e-06	0.00364572	21.797
rs4547370	GCA-900066495 sp900066495	G	T	0.0433613	0.00966374	7.2e-06	0.00336725	20.1265
rs56858454	GCA-900066495 sp900066495	G	A	0.0586825	0.0122436	1.6e-06	0.00384021	22.9643
rs6602537	GCA-900066495 sp900066495	T	C	-0.0443328	0.00999874	9.3e-06	0.00328818	19.6523
rs74932458	GCA-900066495 sp900066495	C	T	-0.073389	0.0153584	1.8e-06	0.00381712	22.8257
rs7589665	GCA-900066495 sp900066495	T	C	-0.0497463	0.010848	4.5e-06	0.00351657	21.0221
rs78693865	GCA-900066495 sp900066495	A	G	-0.07441	0.0156603	2e-06	0.00377439	22.5692
rs932206	GCA-900066495 sp900066495	T	C	0.0468047	0.0094049	6.5e-07	0.004139	24.7585
rs973362	GCA-900066495 sp900066495	T	C	0.112481	0.0253195	8.9e-06	0.00330095	19.7289
rs987019	GCA-900066495 sp900066495	C	T	-0.0563274	0.0121995	3.9e-06	0.00356477	21.3113
rs10844179	GCA-900066495	A	G	0.0533997	0.0109558	1.1e-06	0.00397089	23.7489
rs10894877	GCA-900066495	A	G	-0.0595327	0.0124952	1.9e-06	0.0037949	22.6923
rs117372440	GCA-900066495	G	A	0.152592	0.033039	3.9e-06	0.00356685	21.3238
rs12473010	GCA-900066495	A	G	0.0724121	0.016346	9.4e-06	0.00328245	19.6179
rs13114874	GCA-900066495	A	G	0.0541922	0.0119074	5.3e-06	0.00346385	20.7059
rs1390314	GCA-900066495	A	G	0.0462562	0.0101926	5.7e-06	0.00344428	20.5885
rs141392046	GCA-900066495	T	C	0.143851	0.0302463	2e-06	0.00378149	22.6118
rs16897265	GCA-900066495	T	C	-0.0465865	0.0104464	8.2e-06	0.00332634	19.8811
rs16936667	GCA-900066495	G	A	-0.0816443	0.0178066	4.5e-06	0.0035155	21.0157
rs2642036	GCA-900066495	G	A	0.156203	0.0341557	4.8e-06	0.0034975	20.9077
rs4927	GCA-900066495	G	A	0.0850291	0.0191719	9.2e-06	0.00329003	19.6634
rs56858454	GCA-900066495	G	A	0.0661405	0.013816	1.7e-06	0.00383116	22.91
rs6602537	GCA-900066495	T	C	-0.050047	0.0112829	9.2e-06	0.00329086	19.6684
rs7589665	GCA-900066495	T	C	-0.0554831	0.0122412	5.8e-06	0.00343562	20.5366
rs78693865	GCA-900066495	A	G	-0.0808052	0.0176717	4.8e-06	0.00349645	20.9014
rs932206	GCA-900066495	T	C	0.0565311	0.0106128	1e-07	0.00473891	28.3641
rs987019	GCA-900066495	C	T	-0.0615578	0.0137663	7.8e-06	0.00334429	19.9888
rs10099734	GCA-900066575 sp900066385	C	T	-0.0364184	0.00687959	1.2e-07	0.00468064	28.0137
rs115225210	GCA-900066575 sp900066385	C	T	-0.11829	0.0236985	6e-07	0.0041636	24.9063
rs13117637	GCA-900066575 sp900066385	A	G	-0.0286054	0.00628681	5.4e-06	0.00346223	20.6962
rs140498910	GCA-900066575 sp900066385	T	C	0.0704008	0.0146248	1.5e-06	0.00387361	23.1649
rs140594141	GCA-900066575 sp900066385	C	T	0.0905939	0.019955	5.6e-06	0.00344684	20.6039
rs17152362	GCA-900066575 sp900066385	A	G	-0.0839662	0.0189979	9.9e-06	0.00326741	19.5277
rs1778449	GCA-900066575 sp900066385	A	C	0.0284944	0.00618125	4e-06	0.00355342	21.2432
rs2035874	GCA-900066575 sp900066385	C	A	0.0281016	0.00627099	7.4e-06	0.00335858	20.0745
rs2249225	GCA-900066575 sp900066385	C	T	-0.0373198	0.00776068	1.5e-06	0.00386566	23.1171
rs28470926	GCA-900066575 sp900066385	A	G	0.0578213	0.0118458	1.1e-06	0.00398236	23.8178
rs7676862	GCA-900066575 sp900066385	T	C	-0.0305452	0.0064122	1.9e-06	0.00379357	22.6843
rs78753401	GCA-900066575 sp900066385	A	G	-0.120677	0.0271052	8.5e-06	0.00331534	19.8152
rs79170412	GCA-900066575 sp900066385	C	A	0.0365599	0.00798277	4.7e-06	0.00350755	20.968
rs967693	GCA-900066575 sp900066385	A	G	-0.0292335	0.00611084	1.7e-06	0.0038258	22.8778
rs10428725	Atopobiaceae	T	C	-0.0347278	0.00760792	5e-06	0.00348444	20.8294
rs1072655	Atopobiaceae	C	A	0.0304568	0.00671913	5.8e-06	0.00343617	20.5398
rs1077746	Atopobiaceae	T	C	-0.0301449	0.00662331	5.3e-06	0.00346415	20.7077
rs10810886	Atopobiaceae	G	A	0.033009	0.00746291	9.7e-06	0.00327229	19.557
rs112290424	Atopobiaceae	T	G	0.132109	0.0291673	5.9e-06	0.00343089	20.5082
rs114822688	Atopobiaceae	A	G	0.0862482	0.0189717	5.5e-06	0.00345629	20.6605
rs116848262	Atopobiaceae	T	C	0.0649885	0.0142683	5.2e-06	0.00346933	20.7388
rs12890629	Atopobiaceae	G	A	0.0461918	0.0102877	7.1e-06	0.00337173	20.1534
rs1518655	Atopobiaceae	A	G	-0.0381364	0.00818362	3.2e-06	0.00363108	21.7091
rs181415	Atopobiaceae	A	G	-0.0318356	0.00684863	3.3e-06	0.00361304	21.601
rs35053335	Atopobiaceae	T	C	0.11146	0.025194	9.7e-06	0.00327376	19.5658
rs3825195	Atopobiaceae	C	T	0.0284599	0.00643008	9.6e-06	0.00327669	19.5834
rs544038	Atopobiaceae	C	T	0.125588	0.0267584	2.7e-06	0.00368299	22.0207
rs547055109	Atopobiaceae	G	T	0.115641	0.0240416	1.5e-06	0.00386759	23.1287
rs67547277	Atopobiaceae	G	A	0.158627	0.0326147	1.2e-06	0.00395397	23.6473
rs6932768	Atopobiaceae	C	A	-0.0300223	0.00636178	2.4e-06	0.00372338	22.2631
rs6949097	Atopobiaceae	T	C	-0.0316359	0.00643272	8.7e-07	0.00404239	24.1783
rs76692993	Atopobiaceae	G	A	0.125369	0.0281897	8.7e-06	0.00330816	19.7721
rs76980483	Atopobiaceae	T	C	0.118754	0.0257583	4e-06	0.0035542	21.2479
rs79402960	Atopobiaceae	C	A	0.114731	0.0256135	7.5e-06	0.00335576	20.0576
rs9565250	Atopobiaceae	C	T	-0.0559564	0.0122791	5.2e-06	0.00347282	20.7597
rs9735474	Atopobiaceae	A	G	-0.0301297	0.00658898	4.8e-06	0.0034967	20.9029
rs10771003	GCA-900066755 sp900066755	G	T	-0.0395664	0.00878057	6.6e-06	0.00339592	20.2984
rs113539682	GCA-900066755 sp900066755	T	C	0.0829312	0.0173899	1.9e-06	0.00380202	22.7351
rs117592915	GCA-900066755 sp900066755	G	T	0.107435	0.0220175	1.1e-06	0.0039797	23.8018
rs12314373	GCA-900066755 sp900066755	A	G	0.0360436	0.00803984	7.4e-06	0.00336144	20.0917
rs143249781	GCA-900066755 sp900066755	A	G	0.149861	0.0314316	1.9e-06	0.00380029	22.7247
rs17544679	GCA-900066755 sp900066755	C	T	0.0880958	0.0198293	8.9e-06	0.00330131	19.731
rs2039362	GCA-900066755 sp900066755	C	T	0.105268	0.0222644	2.3e-06	0.00373741	22.3473
rs2487066	GCA-900066755 sp900066755	A	C	0.0408048	0.00802446	3.7e-07	0.00432053	25.8491
rs34576723	GCA-900066755 sp900066755	A	G	0.0817828	0.0149895	4.9e-08	0.00497064	29.758
rs35189986	GCA-900066755 sp900066755	C	T	0.0375059	0.00800443	2.8e-06	0.00367086	21.9479
rs7264166	GCA-900066755 sp900066755	T	C	-0.0347923	0.00786091	9.6e-06	0.00327659	19.5828
rs75276881	GCA-900066755 sp900066755	G	A	0.116713	0.0236254	7.8e-07	0.00407879	24.3969
rs77085425	GCA-900066755 sp900066755	C	A	0.139464	0.025438	4.2e-08	0.0050188	30.0478
rs80052422	GCA-900066755 sp900066755	C	T	0.0590802	0.0126715	3.1e-06	0.00363474	21.7311
rs959398	GCA-900066755 sp900066755	T	C	-0.108171	0.0215002	4.9e-07	0.00422983	25.3041
rs9605246	GCA-900066755 sp900066755	C	T	0.0517194	0.0106369	1.2e-06	0.0039517	23.6337
rs995877	GCA-900066755 sp900066755	G	T	-0.035382	0.00786581	6.9e-06	0.00338402	20.227
rs10771003	GCA-900066755	G	T	-0.0454854	0.0099678	5e-06	0.00348223	20.8161
rs113539682	GCA-900066755	T	C	0.0895674	0.019741	5.7e-06	0.00344263	20.5786
rs116269571	GCA-900066755	C	A	-0.106053	0.0239838	9.8e-06	0.0032705	19.5463
rs11732512	GCA-900066755	T	C	0.0484203	0.0104952	4e-06	0.00355919	21.2778
rs117592915	GCA-900066755	G	T	0.117272	0.0249954	2.7e-06	0.00368039	22.0051
rs117920287	GCA-900066755	C	A	0.15955	0.0357494	8.1e-06	0.00333145	19.9118
rs143249781	GCA-900066755	A	G	0.160682	0.0356827	6.7e-06	0.00339133	20.2709
rs1633731	GCA-900066755	C	T	-0.0478167	0.0106246	6.8e-06	0.00338756	20.2483
rs17544679	GCA-900066755	C	T	0.101419	0.0225105	6.6e-06	0.00339483	20.2919
rs1882313	GCA-900066755	T	C	0.0383688	0.0086684	9.6e-06	0.00327702	19.5854
rs2039362	GCA-900066755	C	T	0.121726	0.0252745	1.5e-06	0.0038774	23.1876
rs2487066	GCA-900066755	A	C	0.0444943	0.00910963	1e-06	0.00398748	23.8485
rs28566539	GCA-900066755	T	C	0.0499458	0.0113005	9.9e-06	0.00326744	19.528
rs34576723	GCA-900066755	A	G	0.0892211	0.0170169	1.6e-07	0.004592	27.4807
rs35189986	GCA-900066755	C	T	0.0430478	0.00908727	2.2e-06	0.00375171	22.4331
rs6420358	GCA-900066755	A	G	0.0447975	0.0101263	9.7e-06	0.00327347	19.5641
rs7264166	GCA-900066755	T	C	-0.0402681	0.00892412	6.4e-06	0.00340515	20.3538
rs73097482	GCA-900066755	T	C	0.105138	0.023523	7.8e-06	0.00334124	19.9705
rs75966114	GCA-900066755	G	A	0.133774	0.0268198	6.1e-07	0.00415767	24.8706
rs77085425	GCA-900066755	C	A	0.165235	0.0288817	1.1e-08	0.00546269	32.72
rs959398	GCA-900066755	T	C	-0.116962	0.0244073	1.7e-06	0.0038389	22.9564
rs9605246	GCA-900066755	C	T	0.0605265	0.0120756	5.4e-07	0.0041983	25.1147
rs995877	GCA-900066755	G	T	-0.0404954	0.00892937	5.8e-06	0.00343954	20.56
rs10507024	CAG-452	A	G	0.189476	0.0385653	9e-07	0.00403446	24.1307
rs11149701	CAG-452	A	G	0.138393	0.0303024	4.9e-06	0.00348805	20.8511
rs113732002	CAG-452	C	A	0.206204	0.0368283	2.2e-08	0.00523334	31.339
rs11616248	CAG-452	T	C	-0.139466	0.0314607	9.3e-06	0.00328698	19.6451
rs12335518	CAG-452	C	A	0.434197	0.0935736	3.5e-06	0.0036002	21.5239
rs12937830	CAG-452	C	T	0.171505	0.0354243	1.3e-06	0.00391807	23.4318
rs12962504	CAG-452	A	G	0.128343	0.0288723	8.8e-06	0.00330499	19.7531
rs143155339	CAG-452	G	A	0.256012	0.055001	3.2e-06	0.00362268	21.6588
rs147387898	CAG-452	T	C	0.318161	0.0658178	1.3e-06	0.00390602	23.3594
rs1491836	CAG-452	G	A	-0.0958151	0.0198947	1.5e-06	0.00387733	23.1871
rs1579597	CAG-452	A	G	-0.105758	0.0221901	1.9e-06	0.00379736	22.7071
rs1715444	CAG-452	G	T	-0.0882212	0.0185892	2.1e-06	0.00376541	22.5154
rs34905250	CAG-452	A	G	-0.0855501	0.0191523	7.9e-06	0.00333714	19.9459
rs75822002	CAG-452	T	C	0.280655	0.0620487	6.1e-06	0.00342151	20.4519
rs8037071	CAG-452	C	A	-0.10543	0.0215538	1e-06	0.00399914	23.9186
rs1155683	GCA-900199385 sp900320755	T	C	0.0331259	0.00748657	9.7e-06	0.0032747	19.5715
rs117794339	GCA-900199385 sp900320755	A	G	-0.124469	0.0266031	2.9e-06	0.00366009	21.8833
rs1291699	GCA-900199385 sp900320755	A	G	0.0466107	0.010383	7.2e-06	0.00337043	20.1456
rs145848388	GCA-900199385 sp900320755	A	G	-0.0695471	0.014165	9.1e-07	0.00402901	24.0979
rs147916135	GCA-900199385 sp900320755	G	A	-0.0534242	0.0116768	4.8e-06	0.00350052	20.9258
rs149527935	GCA-900199385 sp900320755	A	G	-0.0862129	0.018443	2.9e-06	0.00365358	21.8442
rs1589435	GCA-900199385 sp900320755	T	C	0.0288346	0.00651623	9.6e-06	0.00327519	19.5744
rs2723544	GCA-900199385 sp900320755	A	G	0.0253456	0.00572792	9.6e-06	0.00327501	19.5734
rs28514714	GCA-900199385 sp900320755	T	C	-0.0310518	0.00593332	1.7e-07	0.00457523	27.3799
rs35515607	GCA-900199385 sp900320755	C	A	-0.0274018	0.00591618	3.6e-06	0.00358708	21.4452
rs7023741	GCA-900199385 sp900320755	T	C	0.0387019	0.00851354	5.5e-06	0.00345595	20.6585
rs74681494	GCA-900199385 sp900320755	C	T	0.0365431	0.00728175	5.2e-07	0.00420857	25.1764
rs77788684	GCA-900199385 sp900320755	T	C	-0.122056	0.0263762	3.7e-06	0.00358066	21.4066
rs976621	GCA-900199385 sp900320755	A	G	-0.0282484	0.00637455	9.4e-06	0.00328463	19.631
rs10753186	Geminocystis	A	G	0.0306242	0.00685197	7.8e-06	0.00334096	19.9688
rs114624413	Geminocystis	T	C	-0.134609	0.0244078	3.5e-08	0.00507816	30.405
rs11728579	Geminocystis	G	A	-0.0303387	0.0068493	9.4e-06	0.00328171	19.6135
rs12449987	Geminocystis	C	T	0.0320682	0.00696117	4.1e-06	0.00354868	21.2148
rs2920650	Geminocystis	A	G	0.039486	0.00801161	8.3e-07	0.00405982	24.2829
rs36494	Geminocystis	T	G	-0.0319365	0.00710884	7e-06	0.00337548	20.1758
rs4792023	Geminocystis	C	T	-0.0785051	0.0171178	4.5e-06	0.00351719	21.0259
rs62255595	Geminocystis	A	G	-0.110053	0.0241391	5.1e-06	0.00347597	20.7786
rs6677808	Geminocystis	T	C	-0.0804238	0.0164457	1e-06	0.00399716	23.9066
rs7080438	Geminocystis	A	G	-0.0360211	0.00809507	8.6e-06	0.00331176	19.7937
rs9627605	Geminocystis	G	T	0.0625229	0.0139855	7.8e-06	0.00334268	19.9791
rs10781012	Gemmatimonadaceae	G	A	-0.0294295	0.00651828	6.3e-06	0.00340913	20.3776
rs11022321	Gemmatimonadaceae	C	T	-0.0314999	0.0067643	3.2e-06	0.00362595	21.6784
rs111835427	Gemmatimonadaceae	C	T	-0.055475	0.0125054	9.2e-06	0.0032915	19.6722
rs116856501	Gemmatimonadaceae	C	T	-0.0684087	0.0149716	4.9e-06	0.00349135	20.8709
rs117750071	Gemmatimonadaceae	C	A	-0.0501269	0.0112085	7.7e-06	0.00334517	19.9941
rs12169131	Gemmatimonadaceae	G	A	-0.0759473	0.0157749	1.5e-06	0.00387465	23.171
rs13082491	Gemmatimonadaceae	A	G	-0.0254739	0.00540589	2.4e-06	0.00371251	22.1978
rs13261147	Gemmatimonadaceae	A	G	-0.0236229	0.00487019	1.2e-06	0.00393269	23.5195
rs162646	Gemmatimonadaceae	A	C	-0.0378582	0.00824024	4.3e-06	0.00352965	21.1006
rs1864927	Gemmatimonadaceae	T	C	-0.0251716	0.00501672	5.2e-07	0.00420705	25.1673
rs2553044	Gemmatimonadaceae	G	A	-0.0257098	0.00555506	3.7e-06	0.00358169	21.4128
rs3790088	Gemmatimonadaceae	G	A	-0.0338653	0.00726429	3.1e-06	0.00363387	21.7259
rs4930241	Gemmatimonadaceae	G	A	-0.0332883	0.0065933	4.4e-07	0.00425942	25.4819
rs6757601	Gemmatimonadaceae	C	T	0.0365791	0.00817693	7.7e-06	0.003347	20.0051
rs74497921	Gemmatimonadaceae	C	T	-0.0524619	0.00952977	3.7e-08	0.00505996	30.2954
rs76264713	Gemmatimonadaceae	A	G	-0.034794	0.00755527	4.1e-06	0.00354644	21.2013
rs79017028	Gemmatimonadaceae	T	C	-0.0289066	0.00648883	8.4e-06	0.00331928	19.8388
rs79740357	Gemmatimonadaceae	A	G	-0.0733025	0.0139628	1.5e-07	0.00460379	27.5516
rs8025498	Gemmatimonadaceae	A	G	-0.0300559	0.00668233	6.9e-06	0.00338344	20.2236
rs9541832	Gemmatimonadaceae	C	A	-0.0744483	0.0164736	6.2e-06	0.00341565	20.4168
rs113783725	Geobacteraceae	A	G	-0.0544214	0.0112789	1.4e-06	0.0038917	23.2734
rs114113565	Geobacteraceae	A	C	-0.102676	0.0183618	2.2e-08	0.00521989	31.258
rs140497890	Geobacteraceae	C	A	-0.0964814	0.0172129	2.1e-08	0.00524472	31.4075
rs6135314	Geobacteraceae	C	T	-0.0303273	0.00677723	7.6e-06	0.00334914	20.0178
rs6950676	Geobacteraceae	A	G	0.0190588	0.00410001	3.3e-06	0.00361307	21.6011
rs7343474	Geobacteraceae	T	C	-0.0171616	0.00385085	8.3e-06	0.00332188	19.8544
rs75385154	Geobacteraceae	G	A	-0.0527474	0.011837	8.3e-06	0.00332124	19.8506
rs9482647	Geobacteraceae	A	G	-0.0348178	0.00631915	3.6e-08	0.0050688	30.3487
rs115219143	Geobacter C	A	G	-0.0932355	0.0210387	9.4e-06	0.0032849	19.6327
rs13252124	Geobacter C	A	G	-0.0512117	0.0107905	2.1e-06	0.00376568	22.5169
rs142337917	Geobacter C	C	T	-0.0689545	0.014798	3.2e-06	0.0036305	21.7057
rs149024014	Geobacter C	A	G	-0.0895687	0.0188852	2.1e-06	0.00376062	22.4866
rs17812122	Geobacter C	C	A	-0.0624773	0.0130751	1.8e-06	0.00381698	22.8249
rs28789081	Geobacter C	C	A	-0.0802759	0.0177361	6e-06	0.00342602	20.479
rs2970470	Geobacter C	C	T	0.0293271	0.00648977	6.2e-06	0.00341523	20.4143
rs4798080	Geobacter C	G	A	0.0216542	0.00487523	8.9e-06	0.00329978	19.7219
rs67737022	Geobacter C	C	A	0.0267794	0.00567842	2.4e-06	0.00371839	22.2331
rs73489795	Geobacter C	T	C	-0.0646329	0.0116009	2.5e-08	0.00518196	31.0297
rs7558635	Geobacter C	C	T	0.0271334	0.00605253	7.4e-06	0.00336124	20.0904
rs10066995	Gillisia	T	C	0.0535917	0.0119771	7.7e-06	0.00334859	20.0146
rs11165262	Gillisia	C	T	-0.0458165	0.00807878	1.4e-08	0.00536835	32.1519
rs35069141	Gillisia	A	G	0.0402045	0.00850853	2.3e-06	0.00373287	22.32
rs4290306	Gillisia	C	T	-0.0310333	0.00680429	5.1e-06	0.00347859	20.7943
rs61936888	Gillisia	T	C	0.051956	0.00996298	1.8e-07	0.00454299	27.1861
rs62245758	Gillisia	G	A	0.0432293	0.008108	9.7e-08	0.00474776	28.4173
rs6659931	Gillisia	C	T	-0.0416682	0.00863962	1.4e-06	0.00388826	23.2528
rs73189989	Gillisia	T	G	0.0635144	0.01376	3.9e-06	0.00356274	21.2991
rs73499199	Gillisia	C	T	-0.037938	0.00837841	6e-06	0.00342895	20.4965
rs9293291	Gillisia	G	A	-0.0349073	0.00761867	4.6e-06	0.00351054	20.9859
rs9608247	Gillisia	A	G	-0.0463915	0.0095814	1.3e-06	0.00391868	23.4354
rs111532084	Gluconobacter	T	C	-0.0896544	0.0193511	3.6e-06	0.00358919	21.4578
rs1115917	Gluconobacter	G	A	-0.0245132	0.00548523	7.9e-06	0.00334029	19.9648
rs111886104	Gluconobacter	C	T	-0.0722745	0.0157555	4.5e-06	0.00351886	21.0358
rs140332414	Gluconobacter	T	C	-0.0457783	0.00976522	2.8e-06	0.00367437	21.969
rs142677852	Gluconobacter	T	G	-0.0510784	0.010795	2.2e-06	0.00374306	22.3812
rs1957267	Gluconobacter	T	C	0.025943	0.00542603	1.7e-06	0.00382155	22.8523
rs2085874	Gluconobacter	A	G	-0.0447265	0.00945397	2.2e-06	0.00374197	22.3746
rs35828884	Gluconobacter	G	A	-0.0280434	0.00631911	9.1e-06	0.00329415	19.6881
rs35870359	Gluconobacter	A	C	-0.0598605	0.012875	3.3e-06	0.00361443	21.6093
rs6837930	Gluconobacter	A	G	-0.0261141	0.00582521	7.4e-06	0.00336118	20.0901
rs6900735	Gluconobacter	A	G	0.0230599	0.00492831	2.9e-06	0.0036606	21.8863
rs71429695	Gluconobacter	G	A	-0.0910446	0.0203406	7.6e-06	0.00335081	20.0279
rs72684443	Gluconobacter	A	C	0.0459997	0.010172	6.1e-06	0.00342008	20.4433
rs74336482	Gluconobacter	A	G	-0.0755285	0.0167166	6.2e-06	0.00341403	20.407
rs76370585	Gluconobacter	C	A	0.0620026	0.013102	2.2e-06	0.00374405	22.3872
rs77499875	Gluconobacter	A	C	0.101722	0.0228154	8.3e-06	0.00332471	19.8714
rs9917605	Gluconobacter	T	C	0.0496212	0.0102589	1.3e-06	0.00391073	23.3877
rs10187054	Gordonibacter pamelaeae	C	T	-0.0744007	0.0163952	5.7e-06	0.00344389	20.5861
rs111330254	Gordonibacter pamelaeae	A	G	0.167568	0.03761	8.4e-06	0.00332015	19.844
rs113729517	Gordonibacter pamelaeae	C	A	0.0682541	0.014885	4.5e-06	0.00351606	21.0191
rs117680904	Gordonibacter pamelaeae	T	C	-0.0914059	0.0193654	2.4e-06	0.00372479	22.2715
rs118080825	Gordonibacter pamelaeae	A	C	0.233439	0.0456914	3.2e-07	0.0043612	26.0935
rs12658153	Gordonibacter pamelaeae	G	A	0.0869298	0.014506	2.1e-09	0.00599045	35.9001
rs13079568	Gordonibacter pamelaeae	C	T	-0.0506166	0.0112095	6.3e-06	0.00341002	20.383
rs138223156	Gordonibacter pamelaeae	T	G	0.197281	0.0417523	2.3e-06	0.00373261	22.3184
rs140461588	Gordonibacter pamelaeae	A	G	0.203237	0.0457465	8.9e-06	0.00330126	19.7308
rs144195999	Gordonibacter pamelaeae	T	C	0.265196	0.055209	1.6e-06	0.00385711	23.0658
rs149262451	Gordonibacter pamelaeae	G	T	0.147806	0.0323991	5.1e-06	0.00348041	20.8052
rs188628734	Gordonibacter pamelaeae	A	G	0.145485	0.0323316	6.8e-06	0.00338638	20.2412
rs2392577	Gordonibacter pamelaeae	G	A	0.0567234	0.0127896	9.2e-06	0.00329008	19.6637
rs2728542	Gordonibacter pamelaeae	T	C	0.0523964	0.0113795	4.1e-06	0.0035452	21.1939
rs57583441	Gordonibacter pamelaeae	T	C	0.159791	0.0316505	4.5e-07	0.00425909	25.4799
rs6585999	Gordonibacter pamelaeae	C	T	0.133952	0.0247545	6.3e-08	0.00488976	29.2715
rs768698	Gordonibacter pamelaeae	T	C	-0.055985	0.0124558	7e-06	0.00337876	20.1955
rs79581324	Gordonibacter pamelaeae	T	G	-0.0849552	0.0171486	7.3e-07	0.0041017	24.5345
rs10122182	Aureimonas	T	C	-0.0213857	0.00463971	4e-06	0.0035526	21.2383
rs111785063	Aureimonas	A	G	0.0588879	0.0133233	9.9e-06	0.00326764	19.5291
rs116196949	Aureimonas	T	C	-0.0707871	0.0153506	4e-06	0.0035558	21.2575
rs117569402	Aureimonas	C	T	0.0846476	0.0180622	2.8e-06	0.00367212	21.9554
rs118154512	Aureimonas	A	G	-0.0474755	0.00988468	1.6e-06	0.00385623	23.0605
rs138330498	Aureimonas	A	G	-0.0553199	0.0122667	6.5e-06	0.00340137	20.3311
rs1567477	Aureimonas	A	G	-0.022825	0.00482897	2.3e-06	0.0037352	22.334
rs17024692	Aureimonas	G	A	-0.0314864	0.00667991	2.4e-06	0.00371463	22.2105
rs2644302	Aureimonas	T	C	-0.0293723	0.00658322	8.1e-06	0.00332949	19.9
rs35086974	Aureimonas	G	A	-0.0248818	0.00555039	7.4e-06	0.0033611	20.0896
rs4803162	Aureimonas	G	A	-0.025242	0.00541855	3.2e-06	0.00362852	21.6938
rs6106640	Aureimonas	A	G	-0.0335988	0.00739349	5.5e-06	0.00345361	20.6444
rs62114735	Aureimonas	G	A	-0.0531453	0.0118978	7.9e-06	0.00333712	19.9458
rs77844978	Aureimonas	A	G	-0.0655817	0.0147646	8.9e-06	0.00329999	19.7231
rs7925814	Aureimonas	A	G	0.0256372	0.00541206	2.2e-06	0.00375155	22.4321
rs10841378	Gordonibacter	G	T	0.0995447	0.0217986	5e-06	0.00348729	20.8465
rs113153294	Gordonibacter	A	G	-0.151756	0.0335907	6.2e-06	0.00341346	20.4036
rs113729517	Gordonibacter	C	A	0.0646642	0.0143751	6.8e-06	0.00338423	20.2283
rs116375084	Gordonibacter	C	T	-0.130969	0.0286206	4.7e-06	0.00350173	20.9331
rs117680904	Gordonibacter	T	C	-0.0898498	0.0187021	1.6e-06	0.00385835	23.0732
rs12971165	Gordonibacter	A	G	0.137431	0.0308349	8.3e-06	0.0033225	19.8581
rs13356434	Gordonibacter	T	C	0.0810397	0.0143053	1.5e-08	0.00535668	32.0816
rs141765865	Gordonibacter	A	G	0.163094	0.0360514	6.1e-06	0.0034227	20.4591
rs1622761	Gordonibacter	T	C	0.104243	0.022741	4.6e-06	0.00351376	21.0053
rs181099100	Gordonibacter	G	A	-0.0945047	0.0212459	8.7e-06	0.00330936	19.7793
rs2914263	Gordonibacter	A	G	0.0896938	0.0188166	1.9e-06	0.00379854	22.7142
rs35548549	Gordonibacter	C	T	0.0513505	0.0110171	3.1e-06	0.00363246	21.7175
rs7296602	Gordonibacter	T	C	-0.0562436	0.0120344	3e-06	0.00365204	21.8349
rs7507442	Gordonibacter	A	G	0.0525169	0.011313	3.4e-06	0.00360331	21.5425
rs77731489	Gordonibacter	G	A	0.113267	0.0239256	2.2e-06	0.00374695	22.4045
rs7801174	Gordonibacter	C	T	-0.0485025	0.0109738	9.9e-06	0.00326753	19.5285
rs986046	Gordonibacter	G	A	0.0725492	0.0150976	1.5e-06	0.00386008	23.0836
rs10187450	CAG-465 sp000433135	G	A	0.106596	0.023585	6.2e-06	0.00341626	20.4204
rs113441737	CAG-465 sp000433135	A	G	-0.0880091	0.0195255	6.6e-06	0.00339781	20.3098
rs115771335	CAG-465 sp000433135	T	C	0.211903	0.0455675	3.3e-06	0.00361591	21.6181
rs13072510	CAG-465 sp000433135	A	G	0.0500718	0.011146	7e-06	0.00337526	20.1745
rs138944693	CAG-465 sp000433135	T	C	-0.157083	0.0349566	7e-06	0.00337721	20.1862
rs150640661	CAG-465 sp000433135	T	C	0.198356	0.0442497	7.4e-06	0.00336074	20.0874
rs1519423	CAG-465 sp000433135	T	C	-0.0444795	0.00997748	8.3e-06	0.00332398	19.867
rs4552980	CAG-465 sp000433135	G	A	0.0556067	0.0117182	2.1e-06	0.00376462	22.5106
rs4834755	CAG-465 sp000433135	G	A	0.109182	0.0231276	2.3e-06	0.00372603	22.279
rs61254002	CAG-465 sp000433135	C	T	-0.0705381	0.0155626	5.8e-06	0.0034357	20.537
rs75419746	CAG-465 sp000433135	T	C	0.174241	0.0383455	5.5e-06	0.003453	20.6408
rs77244071	CAG-465 sp000433135	A	G	0.152552	0.0266238	1e-08	0.00547944	32.8209
rs78003791	CAG-465 sp000433135	A	C	-0.103897	0.0215065	1.4e-06	0.00390118	23.3303
rs80223027	CAG-465 sp000433135	T	C	0.10185	0.0226755	7.1e-06	0.00337417	20.168
rs8037071	CAG-465 sp000433135	C	A	-0.0567707	0.0115609	9.1e-07	0.00403031	24.1057
rs9349718	CAG-465 sp000433135	T	G	0.111338	0.0226496	8.8e-07	0.00403864	24.1557
rs10005003	Gramella	T	C	-0.0317444	0.0067549	2.6e-06	0.00369247	22.0775
rs10792502	Gramella	A	G	-0.0460333	0.00977495	2.5e-06	0.0037079	22.1702
rs139986130	Gramella	T	C	0.0912084	0.0181786	5.2e-07	0.00420673	25.1654
rs142540499	Gramella	T	C	0.0528068	0.00994712	1.1e-07	0.0047072	28.1734
rs142663429	Gramella	A	G	0.102664	0.0211856	1.3e-06	0.0039253	23.4752
rs145383023	Gramella	C	T	0.0927304	0.0207692	8e-06	0.00333412	19.9278
rs17040530	Gramella	C	T	0.0804913	0.0167421	1.5e-06	0.00386388	23.1064
rs17143400	Gramella	C	T	0.0324095	0.00673947	1.5e-06	0.00386578	23.1178
rs3800857	Gramella	A	G	0.0317051	0.0061141	2.2e-07	0.00449226	26.8811
rs62438218	Gramella	C	T	0.0695289	0.0157238	9.8e-06	0.00327054	19.5465
rs67940439	Gramella	T	C	-0.0802438	0.0166742	1.5e-06	0.00387146	23.1519
rs6911413	Gramella	T	G	-0.0343118	0.00656443	1.7e-07	0.00456387	27.3116
rs7020426	Gramella	G	A	-0.0312981	0.00631361	7.2e-07	0.00410695	24.566
rs72696728	Gramella	C	A	0.0314466	0.0066313	2.1e-06	0.00375959	22.4804
rs9306374	Gramella	C	T	0.0264559	0.00597542	9.5e-06	0.00327875	19.5958
rs117770728	Haemophilus D sp001679485	T	C	-0.129942	0.0293598	9.6e-06	0.00327638	19.5816
rs139566808	Haemophilus D sp001679485	C	T	0.29209	0.0625917	3.1e-06	0.00364118	21.7698
rs181496003	Haemophilus D sp001679485	C	A	0.237625	0.0533404	8.4e-06	0.00331936	19.8393
rs200551	Haemophilus D sp001679485	A	G	-0.268066	0.0557059	1.5e-06	0.003871	23.1492
rs2748701	Haemophilus D sp001679485	T	C	-0.0671038	0.0147413	5.3e-06	0.00346531	20.7146
rs41392245	Haemophilus D sp001679485	T	C	-0.114063	0.0242697	2.6e-06	0.00369301	22.0808
rs6424275	Haemophilus D sp001679485	T	C	0.103164	0.0232665	9.3e-06	0.00328844	19.6539
rs6737150	Haemophilus D sp001679485	T	C	0.0746625	0.0164399	5.6e-06	0.00344931	20.6187
rs73875963	Haemophilus D sp001679485	G	A	0.158466	0.0357152	9.1e-06	0.00329276	19.6798
rs75591580	Haemophilus D sp001679485	A	G	0.341637	0.0752804	5.7e-06	0.00344425	20.5883
rs78097430	Haemophilus D sp001679485	A	G	0.223882	0.0491495	5.2e-06	0.0034699	20.7422
rs78686201	Haemophilus D sp001679485	A	G	-0.168275	0.0320721	1.5e-07	0.00459843	27.5194
rs804269	Haemophilus D sp001679485	T	C	-0.0933347	0.0167401	2.5e-08	0.00518964	31.0759
rs10226194	Halarcobacter	G	A	0.0315365	0.00675324	3e-06	0.00364622	21.8
rs115056000	Halarcobacter	A	G	0.0381646	0.00821312	3.4e-06	0.00361045	21.5854
rs16899163	Halarcobacter	G	A	-0.0393723	0.00776783	4e-07	0.0042928	25.6824
rs17536666	Halarcobacter	C	T	-0.0561867	0.011662	1.5e-06	0.00388024	23.2047
rs2091579	Halarcobacter	T	C	0.0354503	0.00776956	5e-06	0.00348144	20.8114
rs2243293	Halarcobacter	G	A	-0.0310526	0.00674888	4.2e-06	0.00354013	21.1635
rs28637876	Halarcobacter	A	G	0.0659689	0.0147948	8.2e-06	0.00332537	19.8753
rs4565291	Halarcobacter	G	A	-0.0300526	0.00671549	7.6e-06	0.00334949	20.0199
rs596117	Halarcobacter	A	G	0.0423219	0.00881617	1.6e-06	0.00385231	23.0369
rs6831073	Halarcobacter	A	G	-0.0385484	0.00837619	4.2e-06	0.00354165	21.1726
rs72775804	Halarcobacter	T	C	-0.124786	0.025239	7.6e-07	0.00408541	24.4366
rs78213796	Halarcobacter	G	A	0.113156	0.0245736	4.1e-06	0.0035457	21.1969
rs10891211	Halomonadaceae	T	C	0.0400379	0.00839576	1.9e-06	0.00380185	22.734
rs111892487	Halomonadaceae	T	C	-0.0413016	0.00928019	8.6e-06	0.00331288	19.8004
rs115458621	Halomonadaceae	G	A	-0.0277357	0.00471808	4.1e-09	0.00576584	34.5463
rs1253615	Halomonadaceae	A	G	0.0134036	0.00294703	5.4e-06	0.00345936	20.6789
rs139483259	Halomonadaceae	C	T	0.0507495	0.0111888	5.7e-06	0.00344054	20.566
rs140407905	Halomonadaceae	A	G	-0.0611465	0.0127628	1.7e-06	0.00383715	22.9459
rs141218372	Halomonadaceae	A	G	0.0242103	0.00530693	5.1e-06	0.00348038	20.805
rs17690923	Halomonadaceae	C	T	-0.0150896	0.00340318	9.3e-06	0.00328838	19.6535
rs2644302	Halomonadaceae	T	C	-0.019796	0.00417455	2.1e-06	0.00375947	22.4797
rs2827109	Halomonadaceae	G	A	-0.0148093	0.00327082	6e-06	0.0034284	20.4932
rs2871406	Halomonadaceae	T	C	0.012956	0.00286529	6.1e-06	0.00341935	20.439
rs4243229	Halomonadaceae	A	G	-0.0554873	0.0124614	8.5e-06	0.00331618	19.8202
rs55944091	Halomonadaceae	A	C	-0.0159969	0.00349318	4.7e-06	0.00350696	20.9645
rs8025498	Halomonadaceae	A	G	-0.0190433	0.00422884	6.7e-06	0.00339151	20.272
rs80634	Halomonadaceae	A	G	0.0214979	0.00426534	4.7e-07	0.00424487	25.3945
rs9368603	Halomonadaceae	A	G	0.0252243	0.0054814	4.2e-06	0.00354112	21.1694
rs9492471	Halomonadaceae	C	T	-0.0163002	0.0036696	8.9e-06	0.00330019	19.7243
rs111906523	Haloplasmatales	T	C	-0.0620179	0.0137632	6.6e-06	0.00339582	20.2978
rs114719527	Haloplasmatales	A	G	0.157878	0.035606	9.2e-06	0.00328846	19.654
rs1175397	Haloplasmatales	A	G	0.0970104	0.0219154	9.6e-06	0.00327747	19.5881
rs117629222	Haloplasmatales	T	C	0.190808	0.042023	5.6e-06	0.00344783	20.6098
rs117975365	Haloplasmatales	A	G	0.233786	0.0501915	3.2e-06	0.00362765	21.6886
rs12703112	Haloplasmatales	A	G	-0.0786674	0.0175438	7.3e-06	0.00336284	20.1
rs12722982	Haloplasmatales	T	G	0.0806774	0.0173118	3.2e-06	0.00363133	21.7107
rs13099974	Haloplasmatales	G	T	-0.0795141	0.0145768	4.9e-08	0.00496852	29.7453
rs148796276	Haloplasmatales	G	A	0.138038	0.030716	7e-06	0.00337773	20.1893
rs150113830	Haloplasmatales	T	C	0.240706	0.0537248	7.5e-06	0.0033573	20.0668
rs150481959	Haloplasmatales	A	C	0.260867	0.0584666	8.1e-06	0.00332967	19.9011
rs150493675	Haloplasmatales	T	C	0.158546	0.0333182	1.9e-06	0.00378553	22.6361
rs182749893	Haloplasmatales	C	T	-0.231613	0.0522063	9.1e-06	0.00329211	19.6759
rs408302	Haloplasmatales	T	C	-0.0553498	0.0124154	8.3e-06	0.00332423	19.8685
rs6843920	Haloplasmatales	A	G	0.0543307	0.0121884	8.3e-06	0.00332337	19.8633
rs72692745	Haloplasmatales	A	G	0.109634	0.0246618	8.8e-06	0.00330544	19.7558
rs72966145	Haloplasmatales	G	A	0.212489	0.0459892	3.8e-06	0.00356972	21.341
rs73790046	Haloplasmatales	A	G	0.127899	0.0271176	2.4e-06	0.00371912	22.2375
rs7570971	Haloplasmatales	A	C	-0.0806449	0.0124527	9.4e-11	0.00698888	41.9258
rs7730299	Haloplasmatales	T	G	0.0583301	0.0125785	3.5e-06	0.00359575	21.4972
rs79020676	Haloplasmatales	C	T	0.124765	0.0281956	9.6e-06	0.0032751	19.5739
rs11655461	Helicobacter	A	G	-0.028234	0.00563775	5.5e-07	0.00419117	25.0719
rs12190797	Helicobacter	A	G	0.0480913	0.00918321	1.6e-07	0.00458117	27.4156
rs13418009	Helicobacter	G	A	-0.0536534	0.0120217	8.1e-06	0.0033315	19.9121
rs141126781	Helicobacter	T	C	0.0574886	0.0122299	2.6e-06	0.00369434	22.0888
rs141865147	Helicobacter	C	T	0.102396	0.0227139	6.5e-06	0.00339884	20.3159
rs146445319	Helicobacter	T	C	-0.0568613	0.012819	9.2e-06	0.00329094	19.6689
rs147585971	Helicobacter	T	G	-0.0621771	0.0127343	1e-06	0.00398477	23.8322
rs17533098	Helicobacter	G	T	-0.0481184	0.010719	7.2e-06	0.00337034	20.145
rs191451927	Helicobacter	G	A	0.0811872	0.0148854	4.9e-08	0.00496727	29.7378
rs3741395	Helicobacter	C	T	0.0230097	0.00480491	1.7e-06	0.00383363	22.9248
rs56408216	Helicobacter	C	T	0.102241	0.0215464	2.1e-06	0.00376435	22.5089
rs6435891	Helicobacter	T	C	-0.0264103	0.0057144	3.8e-06	0.00357173	21.353
rs6810793	Helicobacter	T	G	-0.0241465	0.0050398	1.7e-06	0.00383741	22.9475
rs7620083	Helicobacter	C	T	0.0939856	0.0203048	3.7e-06	0.00358256	21.418
rs77046985	Helicobacter	G	A	-0.0364004	0.00798926	5.2e-06	0.00347149	20.7517
rs111423259	Herbidospora	A	G	-0.101182	0.0217236	3.2e-06	0.00362737	21.6869
rs11231300	Herbidospora	T	G	0.0468341	0.0105777	9.5e-06	0.00327901	19.5973
rs11965551	Herbidospora	A	G	0.0520901	0.0114004	4.9e-06	0.00349123	20.8701
rs1257637	Herbidospora	A	G	0.11828	0.0249301	2.1e-06	0.00376326	22.5024
rs1303577	Herbidospora	C	T	-0.028836	0.00643883	7.5e-06	0.00335447	20.0498
rs13097088	Herbidospora	T	G	-0.0305205	0.00558885	4.7e-08	0.00497963	29.8121
rs140706570	Herbidospora	G	A	-0.0529052	0.0116199	5.3e-06	0.00346665	20.7227
rs4679683	Herbidospora	T	C	-0.0265549	0.00595223	8.1e-06	0.00332896	19.8968
rs55793220	Herbidospora	C	T	-0.0688928	0.0143041	1.5e-06	0.00387763	23.1889
rs62196210	Herbidospora	C	T	-0.0634777	0.0143228	9.3e-06	0.00328537	19.6354
rs6888067	Herbidospora	T	C	-0.0281526	0.00616444	4.9e-06	0.00348786	20.8499
rs7090117	Herbidospora	C	T	0.0355611	0.00804607	9.9e-06	0.00326729	19.5271
rs7210922	Herbidospora	A	G	0.0325234	0.0070506	4e-06	0.0035581	21.2713
rs7315287	Herbidospora	A	G	0.0667667	0.0150924	9.7e-06	0.00327345	19.564
rs9586272	Herbidospora	A	G	0.0466479	0.0105384	9.6e-06	0.0032773	19.5871
rs1021600	Herbinix	T	C	0.04286	0.00917888	3e-06	0.00364557	21.7961
rs10811055	Herbinix	C	T	0.0337238	0.00672389	5.3e-07	0.00420367	25.147
rs140856044	Herbinix	A	C	-0.125969	0.0253157	6.5e-07	0.00413784	24.7515
rs144157767	Herbinix	A	G	-0.0380587	0.00805948	2.3e-06	0.00372819	22.292
rs149322794	Herbinix	G	A	0.0981474	0.0217527	6.4e-06	0.00340468	20.351
rs1495379	Herbinix	C	T	0.0507853	0.0104096	1.1e-06	0.00397835	23.7937
rs17015646	Herbinix	T	C	0.0430504	0.00974039	9.9e-06	0.00326743	19.5279
rs180817458	Herbinix	T	G	0.0864828	0.0174643	7.3e-07	0.00409827	24.5138
rs188474226	Herbinix	G	A	0.11949	0.0255362	2.9e-06	0.00366087	21.8879
rs34553248	Herbinix	A	C	-0.0376703	0.00797	2.3e-06	0.00373493	22.3324
rs66754645	Herbinix	A	C	0.0312447	0.00689904	5.9e-06	0.00343012	20.5036
rs72667983	Herbinix	C	T	0.079561	0.0172955	4.2e-06	0.00353852	21.1538
rs73441764	Herbinix	T	C	-0.081171	0.0183144	9.3e-06	0.00328559	19.6368
rs80058635	Herbinix	T	G	0.0615447	0.0135281	5.4e-06	0.00346121	20.6901
rs9393512	Herbinix	G	A	0.050087	0.0107238	3e-06	0.00364747	21.8075
rs967895	Herbinix	A	G	-0.0265738	0.00583638	5.3e-06	0.00346688	20.724
rs11109278	Holdemania massiliensis	G	A	0.0979096	0.0220611	9.1e-06	0.0032945	19.6902
rs11137608	Holdemania massiliensis	G	A	0.103512	0.0230108	6.8e-06	0.00338433	20.2289
rs1116328	Holdemania massiliensis	G	T	0.0738171	0.0163681	6.5e-06	0.00340145	20.3316
rs113709438	Holdemania massiliensis	T	C	-0.116868	0.0252521	3.7e-06	0.0035815	21.4117
rs114396406	Holdemania massiliensis	C	T	0.197674	0.0427163	3.7e-06	0.0035808	21.4075
rs11654122	Holdemania massiliensis	A	G	0.0832992	0.0188367	9.8e-06	0.00327096	19.5491
rs117790976	Holdemania massiliensis	C	A	0.240381	0.0534328	6.8e-06	0.00338484	20.232
rs12481092	Holdemania massiliensis	T	C	-0.0656334	0.013081	5.2e-07	0.00420691	25.1665
rs138191137	Holdemania massiliensis	T	C	0.164223	0.0353507	3.4e-06	0.00360852	21.5738
rs140633285	Holdemania massiliensis	G	A	0.139157	0.0312797	8.6e-06	0.00331033	19.7851
rs141443296	Holdemania massiliensis	A	G	0.187879	0.0415678	6.2e-06	0.00341651	20.4219
rs192073411	Holdemania massiliensis	A	G	0.151702	0.0316097	1.6e-06	0.00385029	23.0248
rs2143404	Holdemania massiliensis	T	C	0.0892348	0.0201194	9.2e-06	0.00329029	19.6649
rs3827501	Holdemania massiliensis	G	A	0.093099	0.0207955	7.6e-06	0.00335212	20.0357
rs576814910	Holdemania massiliensis	A	G	0.106275	0.0198649	8.8e-08	0.00478008	28.6117
rs62109394	Holdemania massiliensis	A	G	-0.241369	0.0538934	7.5e-06	0.00335474	20.0515
rs6442005	Holdemania massiliensis	A	C	0.0621427	0.0123548	4.9e-07	0.00422762	25.2908
rs73237482	Holdemania massiliensis	A	G	0.0859243	0.01818	2.3e-06	0.00373462	22.3305
rs74847249	Holdemania massiliensis	A	C	0.0839752	0.0187222	7.3e-06	0.00336474	20.1114
rs76495546	Holdemania massiliensis	T	C	0.100348	0.0225264	8.4e-06	0.00331907	19.8376
rs9519902	Holdemania massiliensis	G	A	-0.0849699	0.0166115	3.1e-07	0.00437156	26.1557
rs10423964	Azorhizobium	T	C	0.0254183	0.00563601	6.5e-06	0.0034017	20.3331
rs10501481	Azorhizobium	G	A	-0.0407982	0.00913693	8e-06	0.0033347	19.9313
rs113104285	Azorhizobium	G	A	-0.0783019	0.0176494	9.1e-06	0.00329215	19.6761
rs144330193	Azorhizobium	T	C	0.0919923	0.0184112	5.8e-07	0.00417205	24.957
rs148358229	Azorhizobium	A	G	-0.0597385	0.0134873	9.5e-06	0.00328139	19.6116
rs3118061	Azorhizobium	G	A	0.0300624	0.00668873	7e-06	0.00337845	20.1936
rs34474338	Azorhizobium	T	C	0.0228318	0.00495641	4.1e-06	0.00354837	21.2129
rs35919189	Azorhizobium	C	T	-0.0469757	0.0100875	3.2e-06	0.00362601	21.6787
rs4375236	Azorhizobium	T	C	-0.032928	0.00715234	4.1e-06	0.00354421	21.1879
rs4422885	Azorhizobium	A	G	-0.0511303	0.0114446	7.9e-06	0.00333833	19.9531
rs4679683	Azorhizobium	T	C	-0.028072	0.00590763	2e-06	0.00377489	22.5722
rs7632521	Azorhizobium	A	G	0.0590031	0.0125356	2.5e-06	0.00370403	22.1469
rs77677735	Azorhizobium	A	G	-0.0946509	0.0212994	8.8e-06	0.00330297	19.741
rs10181084	CAG-475	T	C	0.12454	0.0250009	6.3e-07	0.00414695	24.8062
rs10305748	CAG-475	T	C	0.189955	0.0419361	5.9e-06	0.0034313	20.5107
rs114900215	CAG-475	C	T	0.272283	0.0506561	7.7e-08	0.00482507	28.8823
rs1158673	CAG-475	T	C	0.121745	0.027153	7.3e-06	0.00336225	20.0965
rs12533035	CAG-475	A	G	0.176471	0.0397109	8.8e-06	0.00330306	19.7416
rs12607917	CAG-475	C	T	0.0708525	0.0156095	5.7e-06	0.00344556	20.5962
rs13167538	CAG-475	T	C	0.0916143	0.0193745	2.3e-06	0.00373823	22.3522
rs140668348	CAG-475	C	T	0.252582	0.0530574	1.9e-06	0.00378871	22.6552
rs17012415	CAG-475	G	T	0.244064	0.0525947	3.5e-06	0.00360067	21.5267
rs17605038	CAG-475	A	G	0.101779	0.0222164	4.6e-06	0.00350969	20.9809
rs1975417	CAG-475	A	C	0.0688068	0.0148063	3.4e-06	0.00361098	21.5886
rs2351243	CAG-475	T	C	0.187212	0.0356821	1.5e-07	0.00459824	27.5182
rs61738476	CAG-475	T	C	0.2027	0.0442345	4.6e-06	0.00351143	20.9913
rs71510287	CAG-475	G	A	0.108747	0.0238924	5.3e-06	0.00346445	20.7095
rs72874798	CAG-475	T	C	-0.23082	0.0504788	4.8e-06	0.00349651	20.9018
rs76762645	CAG-475	T	C	0.140586	0.0301868	3.2e-06	0.00362659	21.6822
rs77389395	CAG-475	C	T	0.158799	0.0336312	2.3e-06	0.00372748	22.2877
rs915564	CAG-475	T	C	-0.0757114	0.0157439	1.5e-06	0.00386583	23.1181
rs11163293	Holdemania sp900120005	G	A	-0.0788695	0.0174177	6e-06	0.00342903	20.497
rs111739744	Holdemania sp900120005	A	C	0.281094	0.0606472	3.6e-06	0.00359208	21.4751
rs12571910	Holdemania sp900120005	T	C	0.0673968	0.0146674	4.3e-06	0.00353072	21.107
rs1317335	Holdemania sp900120005	A	G	0.117635	0.0262895	7.7e-06	0.00334872	20.0153
rs1446585	Holdemania sp900120005	G	A	-0.08429	0.0152349	3.2e-08	0.00511063	30.6004
rs16963008	Holdemania sp900120005	C	A	0.0833625	0.0183883	5.8e-06	0.00343708	20.5453
rs4396330	Holdemania sp900120005	T	G	-0.16701	0.0366459	5.2e-06	0.00347336	20.7629
rs4872428	Holdemania sp900120005	A	C	0.0787334	0.0155364	4e-07	0.00429117	25.6727
rs548877722	Holdemania sp900120005	C	A	-0.204035	0.0433332	2.5e-06	0.00370665	22.1627
rs56338432	Holdemania sp900120005	T	C	-0.151077	0.03325	5.5e-06	0.00345253	20.638
rs58709766	Holdemania sp900120005	C	T	0.0798978	0.0162882	9.3e-07	0.00402161	24.0535
rs61758952	Holdemania sp900120005	C	T	0.192567	0.0435025	9.6e-06	0.00327745	19.588
rs62193051	Holdemania sp900120005	T	G	0.0868645	0.0174665	6.6e-07	0.00413334	24.7245
rs6853272	Holdemania sp900120005	C	T	0.212823	0.0471014	6.2e-06	0.00341437	20.4091
rs8139756	Holdemania sp900120005	T	C	-0.0902886	0.0167999	7.7e-08	0.00482369	28.874
rs1035177	Holdemania	A	G	0.0912705	0.0166887	4.5e-08	0.00499422	29.8999
rs113218724	Holdemania	T	C	-0.0838405	0.0185568	6.2e-06	0.00341384	20.4059
rs117415899	Holdemania	C	T	0.123034	0.0269394	4.9e-06	0.00348806	20.8511
rs12660617	Holdemania	T	C	-0.112813	0.0239004	2.4e-06	0.00372489	22.2722
rs12929353	Holdemania	A	G	0.230528	0.0504377	4.9e-06	0.00349336	20.8829
rs1446585	Holdemania	G	A	-0.0595981	0.0126147	2.3e-06	0.00373176	22.3134
rs145817804	Holdemania	A	G	-0.138137	0.0291197	2.1e-06	0.00376215	22.4957
rs149556551	Holdemania	C	T	0.161694	0.0355114	5.3e-06	0.00346713	20.7256
rs16826351	Holdemania	A	C	0.10939	0.024283	6.6e-06	0.00339391	20.2864
rs1990341	Holdemania	T	C	0.0665483	0.014157	2.6e-06	0.00369446	22.0895
rs35717264	Holdemania	C	T	0.153127	0.0323527	2.2e-06	0.00374524	22.3943
rs548877722	Holdemania	C	A	-0.165084	0.0358783	4.2e-06	0.00354024	21.1641
rs55711130	Holdemania	G	A	0.0636312	0.0137126	3.5e-06	0.00360048	21.5256
rs61915487	Holdemania	T	G	0.0854079	0.0189803	6.8e-06	0.00338644	20.2416
rs6505297	Holdemania	A	G	0.0618253	0.0126307	9.8e-07	0.00400462	23.9515
rs73125211	Holdemania	G	A	0.121892	0.0264095	3.9e-06	0.00356211	21.2953
rs75662195	Holdemania	T	G	0.0841031	0.0187388	7.2e-06	0.003369	20.137
rs8120707	Holdemania	G	A	0.152433	0.0305235	5.9e-07	0.00416775	24.9312
rs11671478	Hungatella sp900155545	A	G	-0.0614857	0.0134276	4.7e-06	0.00350633	20.9607
rs117331928	Hungatella sp900155545	A	G	0.0963464	0.018637	2.3e-07	0.0044648	26.7161
rs11963539	Hungatella sp900155545	T	C	0.0410008	0.00919279	8.2e-06	0.00332713	19.8859
rs1470067	Hungatella sp900155545	C	A	0.0380624	0.00827805	4.3e-06	0.00353529	21.1344
rs16885146	Hungatella sp900155545	C	T	0.0535471	0.0115336	3.4e-06	0.00360413	21.5475
rs28366987	Hungatella sp900155545	C	T	-0.050863	0.0111791	5.4e-06	0.00346187	20.694
rs354980	Hungatella sp900155545	T	C	-0.0340185	0.00764685	8.6e-06	0.00331018	19.7842
rs4758291	Hungatella sp900155545	G	T	0.0492679	0.0110284	7.9e-06	0.00333793	19.9507
rs61836371	Hungatella sp900155545	T	C	0.148515	0.0267547	2.8e-08	0.00514431	30.8031
rs62365007	Hungatella sp900155545	A	G	0.0650206	0.0138066	2.5e-06	0.00370802	22.1709
rs6656339	Hungatella sp900155545	G	A	0.0636467	0.0139056	4.7e-06	0.00350328	20.9424
rs6830330	Hungatella sp900155545	A	G	0.0508824	0.0106546	1.8e-06	0.00381266	22.799
rs78724900	Hungatella sp900155545	G	T	-0.064699	0.0140381	4e-06	0.00355189	21.234
rs9356834	Hungatella sp900155545	T	C	0.028399	0.00629998	6.6e-06	0.00339841	20.3134
rs10914206	Hydrogenophaga	C	T	-0.0268024	0.00475333	1.7e-08	0.00530722	31.7838
rs116895251	Hydrogenophaga	A	G	-0.0534969	0.0111947	1.8e-06	0.00381766	22.829
rs11745997	Hydrogenophaga	G	A	0.0195782	0.00442251	9.6e-06	0.003278	19.5912
rs12496589	Hydrogenophaga	A	G	0.0685152	0.0143784	1.9e-06	0.00379601	22.699
rs17688326	Hydrogenophaga	C	T	-0.0212381	0.00473778	7.4e-06	0.00336083	20.088
rs2138785	Hydrogenophaga	A	G	-0.0193714	0.00435038	8.5e-06	0.00331628	19.8208
rs73164406	Hydrogenophaga	T	C	0.0310495	0.00688345	6.5e-06	0.00340285	20.34
rs77336124	Hydrogenophaga	A	G	-0.0533421	0.010842	8.7e-07	0.00404564	24.1978
rs993967	Hydrogenophaga	A	G	-0.0194015	0.00432063	7.1e-06	0.00337238	20.1572
rs12367931	Hyphomonas	T	G	-0.0181956	0.00385885	2.4e-06	0.00371729	22.2265
rs147598375	Hyphomonas	G	T	-0.0648174	0.0143696	6.5e-06	0.00340283	20.3399
rs2501354	Hyphomonas	G	A	0.0190459	0.00394831	1.4e-06	0.00388969	23.2613
rs4757381	Hyphomonas	A	G	-0.0178495	0.00392146	5.3e-06	0.00346478	20.7115
rs55834804	Hyphomonas	T	G	-0.0220116	0.00496635	9.3e-06	0.00328568	19.6373
rs602359	Hyphomonas	C	T	-0.0180825	0.0040182	6.8e-06	0.00338694	20.2445
rs6564144	Hyphomonas	A	G	-0.0299265	0.00655801	5e-06	0.00348241	20.8172
rs75819332	Hyphomonas	T	G	-0.0747607	0.0145851	3e-07	0.00438979	26.2653
rs11063111	Intestinimonas massiliensis	A	G	-0.0392718	0.0072354	5.7e-08	0.0049195	29.4504
rs114679045	Intestinimonas massiliensis	A	G	0.110324	0.0240825	4.6e-06	0.00350943	20.9793
rs12097125	Intestinimonas massiliensis	T	C	0.0488868	0.00969339	4.6e-07	0.00425019	25.4265
rs1298216	Intestinimonas massiliensis	A	G	0.0411852	0.00753651	4.6e-08	0.00498652	29.8536
rs138118506	Intestinimonas massiliensis	C	T	0.0706546	0.0155826	5.8e-06	0.00343821	20.5521
rs1720971	Intestinimonas massiliensis	C	T	0.0349946	0.00738849	2.2e-06	0.00375047	22.4256
rs3913470	Intestinimonas massiliensis	T	C	-0.0567212	0.0121892	3.3e-06	0.00362069	21.6468
rs4498012	Intestinimonas massiliensis	C	A	0.0559649	0.0125514	8.2e-06	0.00332527	19.8747
rs6098454	Intestinimonas massiliensis	A	G	0.0465777	0.0103629	7e-06	0.0033787	20.1952
rs6983331	Intestinimonas massiliensis	T	C	0.0766243	0.0166434	4.1e-06	0.00354432	21.1886
rs73170308	Intestinimonas massiliensis	G	A	-0.118908	0.0253555	2.7e-06	0.00367709	21.9853
rs74525125	Intestinimonas massiliensis	T	C	-0.0557108	0.0118964	2.8e-06	0.00366673	21.9231
rs75426702	Intestinimonas massiliensis	C	T	0.0812053	0.0161551	5e-07	0.0042222	25.2583
rs78817453	Intestinimonas massiliensis	C	T	-0.105358	0.0224305	2.6e-06	0.00368875	22.0552
rs12257761	Jiangellaceae	T	C	-0.0312472	0.00703778	9e-06	0.00329718	19.7063
rs145123648	Jiangellaceae	T	C	-0.122296	0.0228856	9.1e-08	0.00476925	28.5466
rs147382884	Jiangellaceae	G	A	-0.0966797	0.0212196	5.2e-06	0.00347146	20.7515
rs147795134	Jiangellaceae	G	A	0.0661917	0.0140203	2.3e-06	0.00372647	22.2816
rs1977436	Jiangellaceae	A	G	0.0382795	0.00762953	5.2e-07	0.00420662	25.1647
rs240051	Jiangellaceae	C	A	-0.0230805	0.0048635	2.1e-06	0.00376514	22.5137
rs57592266	Jiangellaceae	A	G	-0.0326688	0.00588076	2.8e-08	0.00515208	30.8499
rs6009352	Jiangellaceae	C	T	-0.0222807	0.004679	1.9e-06	0.00379078	22.6676
rs75066815	Jiangellaceae	G	A	-0.042243	0.00913332	3.7e-06	0.00357703	21.3849
rs78489691	Jiangellaceae	A	G	-0.0972023	0.0217048	7.5e-06	0.00335435	20.0491
rs9838734	Jiangellaceae	T	G	0.0284077	0.00636146	8e-06	0.00333529	19.9348
rs112413950	Johnsonella ignava	G	T	0.0724164	0.0158382	4.8e-06	0.00349597	20.8986
rs116103231	Johnsonella ignava	A	G	0.124259	0.0270272	4.3e-06	0.00353462	21.1304
rs140546776	Johnsonella ignava	T	G	0.149219	0.0329558	6e-06	0.00342862	20.4946
rs1836046	Johnsonella ignava	A	G	-0.0508186	0.0113357	7.4e-06	0.00336134	20.0911
rs191143834	Johnsonella ignava	A	G	-0.0868924	0.0190002	4.8e-06	0.00349746	20.9075
rs2082317	Johnsonella ignava	C	T	0.032888	0.00705501	3.1e-06	0.0036335	21.7237
rs2356054	Johnsonella ignava	T	C	-0.0407194	0.00735472	3.1e-08	0.00511763	30.6425
rs58371161	Johnsonella ignava	T	C	0.133675	0.0298487	7.5e-06	0.00335442	20.0495
rs72964251	Johnsonella ignava	G	A	0.0329052	0.00740632	8.9e-06	0.00330152	19.7323
rs112542256	K10 sp001941205	A	G	0.194069	0.0420358	3.9e-06	0.0035641	21.3073
rs115991225	K10 sp001941205	T	C	0.198945	0.041911	2.1e-06	0.00376702	22.525
rs11658176	K10 sp001941205	A	C	0.14536	0.0316411	4.3e-06	0.00352921	21.098
rs12049752	K10 sp001941205	A	G	-0.207123	0.0456105	5.6e-06	0.00344868	20.6149
rs139502508	K10 sp001941205	T	C	0.260356	0.0464852	2.1e-08	0.00523663	31.3588
rs149052577	K10 sp001941205	G	A	-0.120371	0.0272405	9.9e-06	0.00326602	19.5195
rs151053878	K10 sp001941205	A	G	-0.12306	0.025196	1e-06	0.00398715	23.8465
rs1532275	K10 sp001941205	A	G	0.15576	0.0352008	9.6e-06	0.00327498	19.5732
rs158421	K10 sp001941205	C	T	0.052988	0.0110554	1.6e-06	0.00384027	22.9647
rs17458007	K10 sp001941205	G	A	0.169312	0.0335779	4.6e-07	0.0042486	25.4169
rs2217419	K10 sp001941205	T	C	-0.0553116	0.0117566	2.5e-06	0.00370071	22.127
rs2741891	K10 sp001941205	A	G	0.0494878	0.0110214	7.1e-06	0.00337196	20.1547
rs34486100	K10 sp001941205	T	C	-0.0832036	0.0187363	9e-06	0.00329844	19.7138
rs4934597	K10 sp001941205	T	C	-0.0870615	0.0188612	3.9e-06	0.00356279	21.2994
rs5756786	K10 sp001941205	T	G	-0.0683524	0.014737	3.5e-06	0.00359709	21.5052
rs79784552	K10 sp001941205	A	G	0.216541	0.0472463	4.6e-06	0.00351272	20.999
rs112542256	K10	A	G	0.22119	0.0483492	4.8e-06	0.00349991	20.9222
rs117308369	K10	T	C	-0.142351	0.0312248	5.1e-06	0.00347565	20.7767
rs117936265	K10	A	G	0.144284	0.0311027	3.5e-06	0.00359833	21.5127
rs12583914	K10	G	A	-0.0861019	0.0192926	8.1e-06	0.00333136	19.9112
rs139502508	K10	T	C	0.269665	0.0534564	4.5e-07	0.00425232	25.4392
rs149052577	K10	G	A	-0.144325	0.0313281	4.1e-06	0.00354893	21.2163
rs151053878	K10	A	G	-0.139328	0.0289773	1.5e-06	0.00386461	23.1108
rs16895128	K10	A	G	0.0659044	0.0147685	8.1e-06	0.00333069	19.9072
rs17458007	K10	G	A	0.197216	0.0386152	3.3e-07	0.0043581	26.0749
rs2217419	K10	T	C	-0.0640103	0.0135198	2.2e-06	0.00374762	22.4085
rs73140991	K10	G	A	0.0807142	0.0180246	7.5e-06	0.00335379	20.0458
rs77390484	K10	C	T	-0.237148	0.0530118	7.7e-06	0.00334707	20.0054
rs79784552	K10	A	G	0.24702	0.0543317	5.5e-06	0.00345685	20.6639
rs112435809	CAG-485 sp002362485	G	A	0.137681	0.0272277	4.3e-07	0.00427261	25.5611
rs112653049	CAG-485 sp002362485	T	G	0.176783	0.0394789	7.5e-06	0.00335366	20.045
rs116522347	CAG-485 sp002362485	A	G	0.188017	0.0407235	3.9e-06	0.00356435	21.3088
rs117094938	CAG-485 sp002362485	A	G	0.24488	0.0485307	4.5e-07	0.0042545	25.4523
rs11764846	CAG-485 sp002362485	G	A	-0.0827392	0.0179008	3.8e-06	0.00357232	21.3566
rs12278977	CAG-485 sp002362485	G	A	0.0750874	0.0169902	9.9e-06	0.00326695	19.525
rs144853756	CAG-485 sp002362485	A	G	0.152423	0.0343622	9.2e-06	0.00329105	19.6695
rs17099406	CAG-485 sp002362485	T	C	0.259114	0.0534659	1.3e-06	0.00392596	23.4791
rs17123518	CAG-485 sp002362485	T	C	0.254519	0.042459	2e-09	0.005994	35.9216
rs181443240	CAG-485 sp002362485	G	A	0.160751	0.0358087	7.2e-06	0.00337047	20.1458
rs4793090	CAG-485 sp002362485	G	A	-0.0505058	0.0112344	6.9e-06	0.00338017	20.204
rs61976559	CAG-485 sp002362485	A	G	0.0978627	0.0220937	9.4e-06	0.00328168	19.6133
rs62250650	CAG-485 sp002362485	A	G	-0.155203	0.0348327	8.4e-06	0.00332054	19.8463
rs6899691	CAG-485 sp002362485	G	A	0.136435	0.0305055	7.7e-06	0.00334554	19.9963
rs80324385	CAG-485 sp002362485	A	C	-0.0690906	0.0155731	9.1e-06	0.00329217	19.6762
rs9530248	CAG-485 sp002362485	T	C	0.0639678	0.0131381	1.1e-06	0.00396242	23.698
rs112709876	Bacillaceae A	T	C	0.0378407	0.00846347	7.8e-06	0.00334344	19.9837
rs114697521	Bacillaceae A	C	T	0.0502133	0.0102809	1e-06	0.00398719	23.8468
rs11964056	Bacillaceae A	T	C	0.0222796	0.00491973	5.9e-06	0.00342978	20.5015
rs1371483	Bacillaceae A	T	C	0.0311724	0.0064905	1.6e-06	0.00385596	23.0589
rs143048866	Bacillaceae A	T	C	-0.0293428	0.0063871	4.3e-06	0.00352929	21.0984
rs1709180	Bacillaceae A	A	G	0.0263468	0.00579719	5.5e-06	0.00345418	20.6479
rs17672625	Bacillaceae A	G	A	-0.0189572	0.00422595	7.3e-06	0.0033656	20.1166
rs1879087	Bacillaceae A	C	T	-0.0261238	0.00563526	3.6e-06	0.00359342	21.4832
rs34653201	Bacillaceae A	A	G	-0.0351142	0.00780142	6.8e-06	0.00338821	20.2522
rs3774209	Bacillaceae A	A	C	-0.0141214	0.00288646	1e-06	0.00400046	23.9265
rs4973125	Bacillaceae A	G	A	0.0136924	0.00302089	5.8e-06	0.00343575	20.5373
rs6763811	Bacillaceae A	C	T	-0.017089	0.00299326	1.1e-08	0.00544004	32.5836
rs79253912	Bacillaceae A	A	G	-0.0385864	0.00844046	4.8e-06	0.00349496	20.8925
rs9979304	Bacillaceae A	G	A	-0.01306	0.00284052	4.3e-06	0.00353492	21.1322
rs10770114	Kandleria vitulina	T	G	-0.0428888	0.00930237	4e-06	0.00355452	21.2498
rs113122939	Kandleria vitulina	C	T	0.149249	0.0267757	2.5e-08	0.00518692	31.0596
rs114700549	Kandleria vitulina	C	A	0.0976324	0.0217065	6.9e-06	0.00338348	20.2238
rs141043380	Kandleria vitulina	T	C	0.103076	0.0208638	7.8e-07	0.00407924	24.3996
rs182664355	Kandleria vitulina	G	A	0.108459	0.0225262	1.5e-06	0.00387521	23.1745
rs6933812	Kandleria vitulina	A	C	0.0823323	0.0182668	6.6e-06	0.00339754	20.3081
rs73817045	Kandleria vitulina	T	G	0.138193	0.0299451	3.9e-06	0.00356121	21.29
rs74551958	Kandleria vitulina	T	C	0.173052	0.0346814	6e-07	0.00416079	24.8894
rs75388896	Kandleria vitulina	G	T	0.196299	0.0415817	2.3e-06	0.00372595	22.2785
rs7750003	Kandleria vitulina	T	G	0.123582	0.0272066	5.6e-06	0.00345054	20.6261
rs78762306	Kandleria vitulina	T	C	0.146397	0.0331295	9.9e-06	0.00326618	19.5204
rs80301984	Kandleria vitulina	G	T	0.181968	0.0409752	9e-06	0.00329868	19.7152
rs879062	Kandleria vitulina	C	T	0.0639762	0.0142259	6.9e-06	0.00338246	20.2177
rs9937929	Kandleria vitulina	G	T	0.0506829	0.0105319	1.5e-06	0.00387125	23.1507
rs10148857	Kineothrix	G	T	-0.0313411	0.00637796	8.9e-07	0.00403585	24.139
rs1043124	Kineothrix	T	C	-0.0402464	0.00887536	5.8e-06	0.00343885	20.5559
rs11039856	Kineothrix	T	C	-0.0270127	0.00596877	6e-06	0.00342533	20.4748
rs11084715	Kineothrix	T	C	0.0364532	0.00809228	6.6e-06	0.00339375	20.2854
rs113473250	Kineothrix	C	T	-0.0456082	0.00918157	6.8e-07	0.00412367	24.6664
rs12295710	Kineothrix	T	C	-0.023388	0.00520016	6.9e-06	0.00338304	20.2212
rs1451109	Kineothrix	G	A	0.0250019	0.00550484	5.6e-06	0.00344971	20.6211
rs151178782	Kineothrix	T	C	0.0530321	0.0115893	4.7e-06	0.0035016	20.9323
rs17024993	Kineothrix	C	A	-0.0553545	0.0110529	5.5e-07	0.00419137	25.0731
rs17601350	Kineothrix	G	A	-0.0740779	0.0165324	7.4e-06	0.00335793	20.0706
rs2433672	Kineothrix	C	A	0.0305262	0.00620404	8.6e-07	0.00404634	24.202
rs2782901	Kineothrix	C	T	-0.0253002	0.00545993	3.6e-06	0.00359036	21.4649
rs34252101	Kineothrix	A	C	-0.0701271	0.0156643	7.6e-06	0.00335211	20.0357
rs3943702	Kineothrix	C	T	-0.0360477	0.00811753	9e-06	0.00329837	19.7134
rs78264562	Kineothrix	A	G	-0.0711039	0.0129818	4.3e-08	0.00500913	29.9896
rs78460778	Kineothrix	G	T	0.0512465	0.0111567	4.4e-06	0.00352816	21.0917
rs8099623	Kineothrix	G	T	0.0503133	0.0110865	5.7e-06	0.00344433	20.5888
rs8139413	Kineothrix	T	G	-0.0903929	0.0195308	3.7e-06	0.00358176	21.4133
rs140405800	KLE1615 sp900066985	T	C	0.177918	0.0365428	1.1e-06	0.00396222	23.6968
rs187716232	KLE1615 sp900066985	T	G	-0.307498	0.0553645	2.8e-08	0.00514999	30.8373
rs2619575	KLE1615 sp900066985	C	T	-0.0539074	0.0121684	9.4e-06	0.00328268	19.6193
rs4448900	KLE1615 sp900066985	G	A	0.0742192	0.0155251	1.7e-06	0.00382057	22.8464
rs4741606	KLE1615 sp900066985	A	C	0.0690376	0.0145228	2e-06	0.00377793	22.5904
rs55678698	KLE1615 sp900066985	T	C	-0.146727	0.032153	5e-06	0.00348248	20.8176
rs6066195	KLE1615 sp900066985	C	A	-0.0512287	0.0113134	6e-06	0.00342906	20.4972
rs67716376	KLE1615 sp900066985	T	C	-0.0673591	0.0137312	9.3e-07	0.00402209	24.0564
rs72965953	KLE1615 sp900066985	G	A	0.121381	0.0265296	4.8e-06	0.00350061	20.9264
rs7548374	KLE1615 sp900066985	T	C	0.0754595	0.0165756	5.3e-06	0.00346584	20.7178
rs77194640	KLE1615 sp900066985	C	A	-0.252342	0.0569388	9.3e-06	0.00328519	19.6344
rs77346442	KLE1615 sp900066985	A	C	-0.109032	0.0235565	3.7e-06	0.00358224	21.4161
rs77543709	KLE1615 sp900066985	T	C	-0.129209	0.0283158	5e-06	0.00348209	20.8153
rs78631043	KLE1615 sp900066985	C	A	-0.103274	0.0225552	4.7e-06	0.00350582	20.9577
rs78673225	KLE1615 sp900066985	C	T	0.144391	0.0298856	1.4e-06	0.00390198	23.3351
rs140405800	KLE1615	T	C	0.209394	0.042522	8.5e-07	0.00405288	24.2413
rs187716232	KLE1615	T	G	-0.370633	0.0644227	8.8e-09	0.00552372	33.0875
rs2923892	KLE1615	G	A	-0.0610303	0.0135203	6.4e-06	0.00340771	20.3691
rs4448900	KLE1615	G	A	0.0883493	0.0180657	1e-06	0.00399746	23.9084
rs4741606	KLE1615	A	C	0.0795718	0.016899	2.5e-06	0.00370689	22.1641
rs6066195	KLE1615	C	A	-0.0599696	0.0131648	5.2e-06	0.00347017	20.7438
rs67716376	KLE1615	T	C	-0.0754015	0.0159781	2.4e-06	0.0037232	22.262
rs7548374	KLE1615	T	C	0.088519	0.0192878	4.4e-06	0.0035221	21.0553
rs77194640	KLE1615	C	A	-0.296417	0.0662574	7.7e-06	0.0033474	20.0074
rs78631043	KLE1615	C	A	-0.118971	0.0262458	5.8e-06	0.00343633	20.5408
rs78673225	KLE1615	C	T	0.160025	0.0347757	4.2e-06	0.00354087	21.1679
rs111441383	Klebsiella A	A	G	0.0887438	0.0195476	5.6e-06	0.0034468	20.6036
rs111908323	Klebsiella A	A	G	0.164517	0.0362133	5.5e-06	0.00345152	20.6319
rs111910134	Klebsiella A	T	C	0.141032	0.0302676	3.2e-06	0.00363017	21.7037
rs112784155	Klebsiella A	A	G	0.0983931	0.021943	7.3e-06	0.0033628	20.0998
rs112827730	Klebsiella A	C	T	0.0517942	0.0115817	7.7e-06	0.00334495	19.9927
rs117102802	Klebsiella A	A	G	0.14057	0.0312429	6.8e-06	0.00338561	20.2366
rs117756387	Klebsiella A	T	C	0.13184	0.0278164	2.1e-06	0.00375565	22.4567
rs118013670	Klebsiella A	T	C	0.129117	0.0284415	5.6e-06	0.00344659	20.6023
rs12933179	Klebsiella A	T	C	0.150407	0.0315746	1.9e-06	0.00379347	22.6837
rs13403095	Klebsiella A	G	A	-0.0623466	0.0131045	2e-06	0.00378412	22.6276
rs138312891	Klebsiella A	A	G	0.177142	0.0353949	5.6e-07	0.00418569	25.0389
rs138811847	Klebsiella A	G	A	0.111568	0.0245702	5.6e-06	0.00344817	20.6118
rs139775021	Klebsiella A	C	T	0.140867	0.0298414	2.4e-06	0.00372551	22.2759
rs140361081	Klebsiella A	A	C	0.0851714	0.0178855	1.9e-06	0.00379108	22.6694
rs140829983	Klebsiella A	A	G	0.147132	0.0323487	5.4e-06	0.00345957	20.6802
rs141421292	Klebsiella A	T	C	0.123643	0.0263646	2.7e-06	0.00367725	21.9862
rs1441848	Klebsiella A	T	C	0.0432118	0.00965789	7.7e-06	0.00334819	20.0122
rs146176724	Klebsiella A	G	A	0.0698448	0.0153197	5.1e-06	0.00347602	20.7789
rs147932343	Klebsiella A	G	A	0.135511	0.0286476	2.2e-06	0.00374086	22.368
rs148669951	Klebsiella A	T	C	0.19118	0.0415893	4.3e-06	0.00353355	21.124
rs1695510	Klebsiella A	A	G	0.0402013	0.00886635	5.8e-06	0.00343812	20.5516
rs209733	Klebsiella A	G	A	0.0585061	0.01246	2.7e-06	0.00368629	22.0404
rs216166	Klebsiella A	A	C	0.0463605	0.0103614	7.7e-06	0.00334834	20.0131
rs2253088	Klebsiella A	C	T	0.0454152	0.00899106	4.4e-07	0.00426336	25.5056
rs307722	Klebsiella A	C	T	0.0777919	0.0165051	2.4e-06	0.00371401	22.2068
rs41330044	Klebsiella A	A	G	0.134588	0.0256019	1.5e-07	0.00461621	27.6263
rs535241481	Klebsiella A	C	T	0.177226	0.0352539	5e-07	0.00422308	25.2636
rs55778567	Klebsiella A	T	C	0.0478189	0.0108133	9.8e-06	0.00327104	19.5496
rs59403502	Klebsiella A	T	C	0.187317	0.0416659	6.9e-06	0.00338025	20.2045
rs59501823	Klebsiella A	T	C	0.0486016	0.0106553	5.1e-06	0.00347923	20.7981
rs71541353	Klebsiella A	A	G	0.16422	0.0331804	7.4e-07	0.00409387	24.4874
rs73652533	Klebsiella A	G	A	0.121587	0.0272648	8.2e-06	0.00332621	19.8803
rs75353981	Klebsiella A	C	A	0.182896	0.0408163	7.4e-06	0.0033582	20.0722
rs75610651	Klebsiella A	G	A	0.184663	0.0392679	2.6e-06	0.00369745	22.1074
rs75727108	Klebsiella A	C	T	0.191972	0.0356142	7e-08	0.00485225	29.0458
rs77518740	Klebsiella A	C	T	0.139198	0.0266224	1.7e-07	0.00456678	27.3291
rs7811720	Klebsiella A	T	C	0.042359	0.00906248	3e-06	0.00365287	21.8399
rs79518460	Klebsiella A	C	T	0.221947	0.0445705	6.4e-07	0.00414407	24.7889
rs80098874	Klebsiella A	A	G	0.106797	0.0227959	2.8e-06	0.00366973	21.9411
rs80226738	Klebsiella A	T	C	0.144002	0.0323582	8.6e-06	0.00331249	19.7981
rs9467508	Klebsiella A	A	G	-0.0457787	0.0100973	5.8e-06	0.00343754	20.548
rs112629950	Klebsiella pneumoniae	A	G	0.153992	0.033996	5.9e-06	0.00343142	20.5114
rs112830710	Klebsiella pneumoniae	G	A	0.232468	0.050433	4e-06	0.00355286	21.2398
rs112956180	Klebsiella pneumoniae	C	T	0.0883428	0.0175097	4.5e-07	0.00425364	25.4471
rs114646609	Klebsiella pneumoniae	T	G	0.28863	0.0485683	2.8e-09	0.00589166	35.3046
rs115364905	Klebsiella pneumoniae	T	C	0.175134	0.0369544	2.1e-06	0.00375493	22.4524
rs12475616	Klebsiella pneumoniae	T	C	0.225777	0.0509048	9.2e-06	0.00329031	19.6651
rs140820910	Klebsiella pneumoniae	G	T	0.230742	0.0490748	2.6e-06	0.00369619	22.0999
rs149006877	Klebsiella pneumoniae	A	C	0.222794	0.0444888	5.5e-07	0.00419091	25.0703
rs150089871	Klebsiella pneumoniae	G	A	0.148381	0.0303852	1e-06	0.00398588	23.8389
rs150977839	Klebsiella pneumoniae	C	T	0.213462	0.0446353	1.7e-06	0.00382338	22.8633
rs17556723	Klebsiella pneumoniae	C	T	0.242	0.0500597	1.3e-06	0.00390644	23.3619
rs182097423	Klebsiella pneumoniae	T	C	0.197283	0.0421203	2.8e-06	0.00366798	21.9306
rs182687235	Klebsiella pneumoniae	A	G	0.204312	0.044561	4.5e-06	0.0035154	21.0151
rs182820318	Klebsiella pneumoniae	G	A	0.210902	0.0418157	4.6e-07	0.00425069	25.4294
rs183283334	Klebsiella pneumoniae	T	C	0.0949874	0.0208911	5.4e-06	0.00345726	20.6663
rs184186472	Klebsiella pneumoniae	G	A	0.178262	0.0390842	5.1e-06	0.00347879	20.7955
rs186749412	Klebsiella pneumoniae	A	G	0.150082	0.0328917	5e-06	0.00348174	20.8132
rs2364574	Klebsiella pneumoniae	G	A	0.203671	0.0428276	2e-06	0.00378088	22.6082
rs241813	Klebsiella pneumoniae	A	G	0.0896226	0.018288	9.6e-07	0.00401405	24.008
rs2623197	Klebsiella pneumoniae	T	C	0.0514934	0.0111508	3.9e-06	0.00356588	21.3179
rs35032687	Klebsiella pneumoniae	T	G	0.166824	0.0329346	4.1e-07	0.00428719	25.6488
rs375347719	Klebsiella pneumoniae	A	G	0.221961	0.0502119	9.8e-06	0.00326847	19.5341
rs4288735	Klebsiella pneumoniae	G	A	0.12993	0.0282197	4.1e-06	0.00354485	21.1918
rs4984579	Klebsiella pneumoniae	G	A	0.0549595	0.0112635	1.1e-06	0.00397955	23.8009
rs530386	Klebsiella pneumoniae	A	C	-0.0611882	0.01338	4.8e-06	0.00349726	20.9063
rs556191356	Klebsiella pneumoniae	G	A	-0.0815743	0.0176643	3.9e-06	0.00356606	21.3191
rs55816713	Klebsiella pneumoniae	G	A	0.181758	0.0385991	2.5e-06	0.0037072	22.166
rs72825715	Klebsiella pneumoniae	A	G	0.185836	0.0356408	1.8e-07	0.00454166	27.1781
rs77927889	Klebsiella pneumoniae	C	T	0.089452	0.019565	4.8e-06	0.00349564	20.8966
rs78840944	Klebsiella pneumoniae	T	C	0.139042	0.0301758	4.1e-06	0.00355023	21.2241
rs8118891	Klebsiella pneumoniae	A	G	0.19516	0.0417076	2.9e-06	0.00366088	21.888
rs9995890	Klebsiella pneumoniae	A	G	0.180919	0.0386297	2.8e-06	0.00366739	21.927
rs10015010	Klebsiella	C	T	0.159967	0.0345755	3.7e-06	0.00357926	21.3982
rs10869476	Klebsiella	A	G	-0.0466172	0.010463	8.4e-06	0.00332018	19.8442
rs10993127	Klebsiella	A	G	0.105384	0.0237931	9.5e-06	0.0032813	19.6111
rs114646609	Klebsiella	T	G	0.301878	0.0491888	8.4e-10	0.00628088	37.6517
rs115187076	Klebsiella	C	T	0.235251	0.051246	4.4e-06	0.003524	21.0667
rs12437970	Klebsiella	A	C	0.158937	0.0359334	9.7e-06	0.00327233	19.5572
rs12475616	Klebsiella	T	C	0.265184	0.0515542	2.7e-07	0.00442048	26.4497
rs139126319	Klebsiella	C	T	0.21915	0.0468214	2.9e-06	0.00366292	21.9002
rs139167387	Klebsiella	G	A	0.139017	0.0289866	1.6e-06	0.00384499	22.993
rs139827681	Klebsiella	A	G	0.0952909	0.0213946	8.4e-06	0.00331801	19.8312
rs140820910	Klebsiella	G	T	0.235519	0.0497011	2.2e-06	0.00375416	22.4478
rs141842506	Klebsiella	G	A	0.217331	0.0442391	9e-07	0.00403369	24.126
rs17556723	Klebsiella	C	T	0.249917	0.0506983	8.2e-07	0.00406129	24.2918
rs182687235	Klebsiella	A	G	0.221481	0.0451284	9.2e-07	0.00402576	24.0784
rs182820318	Klebsiella	G	A	0.202792	0.0423494	1.7e-06	0.00383324	22.9225
rs185210154	Klebsiella	T	C	0.202422	0.0442914	4.9e-06	0.00349288	20.88
rs185907373	Klebsiella	A	G	0.159459	0.0341955	3.1e-06	0.00363584	21.7377
rs190805482	Klebsiella	T	C	0.171848	0.0367392	2.9e-06	0.00365818	21.8718
rs2252365	Klebsiella	G	T	0.22263	0.0445378	5.8e-07	0.0041756	24.9784
rs241813	Klebsiella	A	G	0.0928632	0.0185217	5.3e-07	0.00420072	25.1293
rs254079	Klebsiella	A	G	0.0523188	0.0106971	1e-06	0.00399825	23.9132
rs2853250	Klebsiella	G	T	0.12955	0.026441	9.6e-07	0.00401236	23.9979
rs373835709	Klebsiella	A	G	0.192252	0.0431102	8.2e-06	0.0033263	19.8809
rs4700700	Klebsiella	A	G	0.114501	0.0245358	3.1e-06	0.00364133	21.7707
rs556191356	Klebsiella	G	A	-0.0908456	0.0178896	3.8e-07	0.00430881	25.7787
rs72688629	Klebsiella	A	C	0.219234	0.0458379	1.7e-06	0.0038241	22.8676
rs72705786	Klebsiella	C	T	0.18845	0.0419117	6.9e-06	0.00338125	20.2104
rs72825715	Klebsiella	A	G	0.2111	0.0360961	5e-09	0.00570686	34.1909
rs73102441	Klebsiella	T	C	0.131896	0.0295789	8.2e-06	0.00332567	19.8771
rs7342426	Klebsiella	A	G	0.16775	0.0370088	5.8e-06	0.00343595	20.5385
rs74576216	Klebsiella	A	G	0.0733131	0.0164386	8.2e-06	0.00332669	19.8833
rs77927889	Klebsiella	C	T	0.0950083	0.0198141	1.6e-06	0.00384351	22.9842
rs8118891	Klebsiella	A	G	0.187599	0.0422404	8.9e-06	0.00329911	19.7178
rs9599933	Klebsiella	C	T	0.0611578	0.0137798	9.1e-06	0.00329467	19.6912
rs11132190	koll11	G	T	0.0198346	0.00430121	4e-06	0.00355586	21.2579
rs115739883	koll11	G	T	-0.0419087	0.00920252	5.3e-06	0.00346827	20.7324
rs115930697	koll11	A	G	0.0653266	0.0132405	8.1e-07	0.00406844	24.3347
rs1333690	koll11	G	T	-0.011994	0.00270876	9.5e-06	0.00327934	19.5993
rs149823746	koll11	A	G	0.0268256	0.00588937	5.2e-06	0.00346959	20.7403
rs1748993	koll11	C	A	0.0133462	0.002766	1.4e-06	0.00389174	23.2737
rs264190	koll11	A	G	-0.0121344	0.00272228	8.3e-06	0.00332317	19.8621
rs3937100	koll11	T	C	0.0635058	0.011508	3.4e-08	0.0050844	30.4426
rs4132537	koll11	G	A	0.0122376	0.00269892	5.8e-06	0.0034383	20.5526
rs72666121	koll11	A	G	-0.0346278	0.00717998	1.4e-06	0.00388811	23.2519
rs7662528	koll11	T	C	-0.0126397	0.00271444	3.2e-06	0.00362545	21.6754
rs77825163	koll11	A	G	-0.0195451	0.0043593	7.3e-06	0.00336207	20.0954
rs78760186	koll11	G	A	-0.0417381	0.00930977	7.4e-06	0.00336164	20.0929
rs7989250	koll11	A	C	0.0121944	0.0027254	7.7e-06	0.00334835	20.0131
rs10510492	Lachnoanaerobaculum saburreum	T	C	-0.0452392	0.00994375	5.4e-06	0.00346139	20.6911
rs17622740	Lachnoanaerobaculum saburreum	T	C	0.0493617	0.0108304	5.2e-06	0.00347381	20.7656
rs2139521	Lachnoanaerobaculum saburreum	A	C	-0.0362122	0.00812664	8.4e-06	0.00332101	19.8492
rs56341931	Lachnoanaerobaculum saburreum	C	T	0.108341	0.0241084	7e-06	0.00337758	20.1885
rs60373936	Lachnoanaerobaculum saburreum	C	T	-0.048529	0.0106968	5.7e-06	0.0034421	20.5754
rs62093514	Lachnoanaerobaculum saburreum	T	C	-0.10713	0.0225215	2e-06	0.00378276	22.6194
rs6472756	Lachnoanaerobaculum saburreum	T	C	-0.0542189	0.0118207	4.5e-06	0.00351812	21.0315
rs6659428	Lachnoanaerobaculum saburreum	C	T	-0.0444246	0.00948423	2.8e-06	0.00366837	21.933
rs7018003	Lachnoanaerobaculum saburreum	T	C	-0.0330672	0.00738876	7.6e-06	0.00334982	20.0219
rs77324402	Lachnoanaerobaculum saburreum	T	C	0.118004	0.0259062	5.2e-06	0.00346979	20.7415
rs7756660	Lachnoanaerobaculum saburreum	T	C	-0.0621449	0.0135603	4.6e-06	0.00351213	20.9955
rs77977972	Lachnoanaerobaculum saburreum	A	G	0.0764924	0.0138482	3.3e-08	0.005094	30.5003
rs78553033	Lachnoanaerobaculum saburreum	G	A	-0.124677	0.0281849	9.7e-06	0.00327297	19.5611
rs896404	Lachnoanaerobaculum saburreum	C	T	-0.0324173	0.00730846	9.2e-06	0.00329077	19.6678
rs9422933	Lachnoanaerobaculum saburreum	C	T	0.112703	0.024388	3.8e-06	0.00357101	21.3488
rs10440729	Actinomycetales	T	C	0.0624891	0.0132993	2.6e-06	0.00369123	22.0701
rs113201217	Actinomycetales	T	C	0.197561	0.0419434	2.5e-06	0.00370927	22.1784
rs116897774	Actinomycetales	T	C	0.225686	0.0495628	5.3e-06	0.00346749	20.7277
rs116980236	Actinomycetales	G	A	-0.0922762	0.0207681	8.9e-06	0.00330199	19.7351
rs17091560	Actinomycetales	T	G	0.0469395	0.010566	8.9e-06	0.00330101	19.7292
rs3940549	Actinomycetales	G	A	0.123463	0.0103317	6.5e-33	0.023403	142.753
rs641498	Actinomycetales	A	G	0.0519603	0.0107732	1.4e-06	0.00388856	23.2546
rs71323798	Actinomycetales	G	A	-0.0949988	0.0213458	8.6e-06	0.00331281	19.8
rs71513754	Actinomycetales	T	C	-0.0953413	0.0214991	9.2e-06	0.0032894	19.6597
rs76648959	Actinomycetales	A	G	-0.129661	0.026469	9.7e-07	0.00401074	23.9882
rs10871677	CAG-485 sp002404675	T	G	0.0945277	0.0203074	3.2e-06	0.00362293	21.6603
rs112326845	CAG-485 sp002404675	T	C	0.0716039	0.0157264	5.3e-06	0.00346683	20.7238
rs115282868	CAG-485 sp002404675	G	A	0.0563131	0.0121721	3.7e-06	0.00357896	21.3965
rs116222197	CAG-485 sp002404675	T	C	-0.120588	0.0269702	7.8e-06	0.00334358	19.9845
rs117170930	CAG-485 sp002404675	A	G	0.12964	0.0284561	5.2e-06	0.00347091	20.7483
rs17674149	CAG-485 sp002404675	G	A	0.0817685	0.0184794	9.7e-06	0.0032749	19.5727
rs1868719	CAG-485 sp002404675	G	A	0.141991	0.0298352	1.9e-06	0.00378654	22.6422
rs2088108	CAG-485 sp002404675	A	G	0.0607863	0.0137427	9.7e-06	0.00327243	19.5579
rs35311333	CAG-485 sp002404675	A	G	0.133983	0.0297037	6.5e-06	0.00340271	20.3391
rs55998350	CAG-485 sp002404675	C	A	0.0918758	0.0195588	2.6e-06	0.00368926	22.0583
rs62129301	CAG-485 sp002404675	T	C	0.116007	0.023824	1.1e-06	0.00396315	23.7025
rs72681268	CAG-485 sp002404675	T	C	0.181171	0.0390936	3.6e-06	0.00359112	21.4694
rs7661429	CAG-485 sp002404675	G	A	-0.0392654	0.00878569	7.8e-06	0.00334073	19.9674
rs7857497	CAG-485 sp002404675	G	A	-0.0524618	0.0117605	8.2e-06	0.00332823	19.8925
rs844732	CAG-485 sp002404675	C	T	-0.0631159	0.0129745	1.1e-06	0.0039555	23.6565
rs117918530	Lachnospiraceae	G	A	0.110093	0.0209556	1.5e-07	0.0046104	27.5914
rs142048919	Lachnospiraceae	T	C	0.0879268	0.0181267	1.2e-06	0.00393297	23.5212
rs1445327	Lachnospiraceae	G	T	0.0456721	0.0102839	8.9e-06	0.00329897	19.717
rs17608611	Lachnospiraceae	A	G	0.122348	0.0274304	8.2e-06	0.00332743	19.8877
rs182896721	Lachnospiraceae	T	C	-0.097852	0.0212008	3.9e-06	0.00356215	21.2956
rs2231562	Lachnospiraceae	A	G	-0.0499163	0.0105727	2.3e-06	0.00372665	22.2827
rs4593899	Lachnospiraceae	G	A	-0.0348786	0.00757346	4.1e-06	0.00354661	21.2023
rs4712499	Lachnospiraceae	A	G	-0.0907498	0.020257	7.5e-06	0.00335666	20.063
rs507964	Lachnospiraceae	T	G	0.038969	0.00774861	4.9e-07	0.00422647	25.284
rs7371606	Lachnospiraceae	G	A	-0.0434616	0.00780556	2.6e-08	0.00517579	30.9926
rs77261131	Lachnospiraceae	A	G	0.041396	0.0086358	1.6e-06	0.0038412	22.9703
rs78695359	Lachnospiraceae	T	C	0.124344	0.0260709	1.8e-06	0.00380285	22.7401
rs9881096	Lachnospiraceae	T	C	0.0331893	0.00744791	8.3e-06	0.00332131	19.851
rs117830300	Bacillales A	A	G	0.0234899	0.00506106	3.5e-06	0.00360196	21.5344
rs13274629	Bacillales A	A	C	0.0145656	0.00328341	9.2e-06	0.00329156	19.6726
rs144152600	Bacillales A	A	C	0.0265415	0.00536735	7.6e-07	0.00408676	24.4447
rs186791515	Bacillales A	G	A	-0.0467388	0.00874329	9e-08	0.00477259	28.5667
rs2492380	Bacillales A	C	T	0.0475304	0.0103628	4.5e-06	0.00351791	21.0302
rs2930372	Bacillales A	A	G	0.0209666	0.00456128	4.3e-06	0.00353323	21.1221
rs34555856	Bacillales A	A	G	0.0269102	0.00534625	4.8e-07	0.00423369	25.3273
rs4575107	Bacillales A	G	A	-0.0131305	0.00282374	3.3e-06	0.00361549	21.6156
rs55888898	Bacillales A	G	A	0.0129486	0.00282771	4.7e-06	0.00350653	20.9619
rs75816161	Bacillales A	C	T	0.0296759	0.00632002	2.7e-06	0.00368632	22.0407
rs79539842	Bacillales A	A	G	0.0288312	0.00646609	8.2e-06	0.00332523	19.8745
rs9836224	Bacillales A	T	C	-0.0139704	0.00246722	1.5e-08	0.00535178	32.0521
rs112557115	Lachnospirales	C	T	0.037721	0.00762096	7.4e-07	0.00409441	24.4907
rs116546321	Lachnospirales	G	A	-0.117212	0.0245071	1.7e-06	0.00382404	22.8673
rs117918530	Lachnospirales	G	A	0.0956367	0.0188162	3.7e-07	0.00431651	25.825
rs12362895	Lachnospirales	C	A	-0.128181	0.0285387	7.1e-06	0.00337394	20.1666
rs142048919	Lachnospirales	T	C	0.0760511	0.0162761	3e-06	0.00365047	21.8255
rs2231562	Lachnospirales	A	G	-0.0456985	0.00949289	1.5e-06	0.0038739	23.1665
rs28581598	Lachnospirales	G	A	-0.0488931	0.0109832	8.5e-06	0.00331453	19.8103
rs4655383	Lachnospirales	G	A	-0.0340258	0.00754267	6.4e-06	0.0034034	20.3433
rs6938550	Lachnospirales	G	A	-0.0454682	0.00982328	3.7e-06	0.00358237	21.4169
rs7371606	Lachnospirales	G	A	-0.0400394	0.00700838	1.1e-08	0.00544746	32.6283
rs77261131	Lachnospirales	A	G	0.0378938	0.0077538	1e-06	0.00399206	23.876
rs78695359	Lachnospirales	T	C	0.107982	0.0234075	4e-06	0.00355853	21.2739
rs80235124	Lachnospirales	C	T	-0.0632134	0.0138438	5e-06	0.00348672	20.8431
rs9881096	Lachnospirales	T	C	0.0323363	0.00668751	1.3e-06	0.00390821	23.3725
rs10913079	Lachnospira rogosae	T	C	-0.0849484	0.0187446	5.8e-06	0.00343471	20.5311
rs113095674	Lachnospira rogosae	G	A	0.180134	0.03913	4.2e-06	0.0035437	21.1849
rs113840252	Lachnospira rogosae	G	A	0.0826059	0.018487	7.9e-06	0.00333936	19.9592
rs114352700	Lachnospira rogosae	T	G	0.21529	0.0454777	2.2e-06	0.00374668	22.4029
rs11660730	Lachnospira rogosae	A	G	0.162019	0.0341683	2.1e-06	0.00375903	22.4771
rs11683600	Lachnospira rogosae	A	G	-0.0745586	0.0160228	3.3e-06	0.00362051	21.6458
rs13069868	Lachnospira rogosae	T	C	-0.106865	0.0217326	8.8e-07	0.00404125	24.1714
rs143615022	Lachnospira rogosae	A	G	-0.207948	0.0467784	8.8e-06	0.00330527	19.7548
rs150311124	Lachnospira rogosae	A	G	-0.268027	0.0598637	7.6e-06	0.00335273	20.0394
rs160329	Lachnospira rogosae	C	T	-0.107596	0.0165598	8.2e-11	0.00703465	42.2023
rs17707137	Lachnospira rogosae	A	G	-0.100298	0.0223721	7.4e-06	0.00336152	20.0921
rs283107	Lachnospira rogosae	C	T	0.128189	0.0285608	7.2e-06	0.00336916	20.1379
rs56066220	Lachnospira rogosae	A	G	0.147114	0.0315615	3.1e-06	0.00363278	21.7194
rs6806220	Lachnospira rogosae	T	C	0.0837855	0.0184442	5.6e-06	0.00345099	20.6287
rs6959898	Lachnospira rogosae	A	G	0.207758	0.0439353	2.3e-06	0.00373842	22.3533
rs7043848	Lachnospira rogosae	C	T	-0.0784603	0.0170712	4.3e-06	0.00353233	21.1167
rs72706659	Lachnospira rogosae	A	C	0.160605	0.0357518	7e-06	0.00337505	20.1733
rs944670	Lachnospira rogosae	C	A	-0.0710074	0.0157294	6.4e-06	0.00340821	20.3722
rs9586290	Lachnospira rogosae	T	C	-0.15739	0.0333262	2.3e-06	0.00372895	22.2965
rs114554434	Lachnospira sp000437735	T	C	0.367763	0.0750418	9.5e-07	0.0040143	24.0095
rs13204629	Lachnospira sp000437735	G	A	0.136806	0.0309394	9.8e-06	0.00327032	19.5452
rs147037696	Lachnospira sp000437735	A	G	-0.33896	0.0756213	7.4e-06	0.00336026	20.0846
rs150867876	Lachnospira sp000437735	A	G	0.189558	0.0424998	8.2e-06	0.00332728	19.8868
rs4508749	Lachnospira sp000437735	T	C	0.0932356	0.0210629	9.6e-06	0.00327739	19.5876
rs4933819	Lachnospira sp000437735	A	G	0.0963078	0.0208493	3.9e-06	0.00356791	21.3302
rs56946612	Lachnospira sp000437735	G	T	-0.164266	0.0362598	5.9e-06	0.00343224	20.5163
rs6767392	Lachnospira sp000437735	T	C	0.103253	0.0232959	9.3e-06	0.00328582	19.6382
rs73530148	Lachnospira sp000437735	T	C	-0.270775	0.058542	3.7e-06	0.00357727	21.3863
rs112194055	Lactobacillus B ruminis	C	A	0.183763	0.0390872	2.6e-06	0.00369544	22.0954
rs117489374	Lactobacillus B ruminis	A	G	0.31819	0.065593	1.2e-06	0.00393344	23.5241
rs12190307	Lactobacillus B ruminis	G	A	0.119377	0.0248229	1.5e-06	0.00386617	23.1201
rs12226221	Lactobacillus B ruminis	G	A	0.166833	0.0339768	9.1e-07	0.00402969	24.102
rs134882	Lactobacillus B ruminis	C	T	0.0600807	0.0127168	2.3e-06	0.00373179	22.3135
rs143126319	Lactobacillus B ruminis	G	A	0.216337	0.047019	4.2e-06	0.00353998	21.1626
rs143324639	Lactobacillus B ruminis	G	A	0.236021	0.0510754	3.8e-06	0.00357068	21.3468
rs146505483	Lactobacillus B ruminis	A	G	0.293276	0.0631879	3.5e-06	0.00360201	21.5347
rs149294969	Lactobacillus B ruminis	T	G	0.269828	0.0536094	4.8e-07	0.00423327	25.3248
rs1878324	Lactobacillus B ruminis	T	C	-0.0650321	0.0138101	2.5e-06	0.00370745	22.1675
rs1930367	Lactobacillus B ruminis	C	T	0.144488	0.0280043	2.5e-07	0.00444739	26.6114
rs2648545	Lactobacillus B ruminis	C	T	-0.0660282	0.0135768	1.2e-06	0.0039534	23.6439
rs4977757	Lactobacillus B ruminis	G	A	0.0685229	0.0128475	9.6e-08	0.00475108	28.4373
rs4988235	Lactobacillus B ruminis	G	A	0.0818721	0.0129953	3e-10	0.00661672	39.6783
rs61950116	Lactobacillus B ruminis	C	T	0.35265	0.0602788	4.9e-09	0.00571081	34.2147
rs62372094	Lactobacillus B ruminis	T	C	0.13591	0.0306403	9.2e-06	0.00329088	19.6685
rs72879620	Lactobacillus B ruminis	C	T	0.0671365	0.0143669	3e-06	0.00365115	21.8296
rs76748492	Lactobacillus B ruminis	T	G	0.10004	0.0225724	9.3e-06	0.00328541	19.6357
rs77024400	Lactobacillus B ruminis	A	G	0.201144	0.0449522	7.7e-06	0.00334875	20.0155
rs8116107	Lactobacillus B ruminis	T	C	0.179289	0.0369281	1.2e-06	0.00394008	23.5639
rs9283866	Lactobacillus B ruminis	C	T	-0.0603354	0.0132232	5e-06	0.00348163	20.8126
rs10019778	Lactobacillus B salivarius	G	A	-0.0473776	0.0102803	4.1e-06	0.00355153	21.2319
rs11217766	Lactobacillus B salivarius	A	C	0.0616595	0.013461	4.6e-06	0.00350869	20.9749
rs112562366	Lactobacillus B salivarius	T	C	0.0586496	0.0127125	4e-06	0.00355915	21.2776
rs113267234	Lactobacillus B salivarius	A	G	0.141008	0.0315289	7.7e-06	0.00334535	19.9951
rs12126166	Lactobacillus B salivarius	A	G	0.0980721	0.0200746	1e-06	0.00398922	23.859
rs140419138	Lactobacillus B salivarius	A	G	0.184749	0.0368941	5.5e-07	0.00419038	25.0671
rs145502060	Lactobacillus B salivarius	T	C	0.114409	0.0252779	6e-06	0.0034259	20.4782
rs17188819	Lactobacillus B salivarius	T	C	-0.0410157	0.00852254	1.5e-06	0.00387172	23.1535
rs185623566	Lactobacillus B salivarius	T	C	0.15927	0.0357523	8.4e-06	0.00331927	19.8387
rs1883268	Lactobacillus B salivarius	T	C	0.0414363	0.00843146	8.9e-07	0.0040367	24.1441
rs33985007	Lactobacillus B salivarius	A	G	-0.0552078	0.0122847	7e-06	0.00337776	20.1895
rs35778179	Lactobacillus B salivarius	T	C	0.10339	0.0184757	2.2e-08	0.00522764	31.3047
rs4516896	Lactobacillus B salivarius	T	G	0.0370294	0.00806559	4.4e-06	0.00352464	21.0705
rs56208276	Lactobacillus B salivarius	T	C	0.0487314	0.0105417	3.8e-06	0.00357329	21.3624
rs60667002	Lactobacillus B salivarius	A	G	0.141024	0.0309273	5.1e-06	0.00347709	20.7853
rs6509114	Lactobacillus B salivarius	T	C	-0.0360213	0.00798972	6.5e-06	0.00339941	20.3194
rs6829761	Lactobacillus B salivarius	C	T	0.0358561	0.00801312	7.7e-06	0.00334883	20.016
rs72732384	Lactobacillus B salivarius	A	G	0.103229	0.019281	8.6e-08	0.00478726	28.6549
rs7309021	Lactobacillus B salivarius	A	G	0.0375812	0.00838258	7.4e-06	0.00336163	20.0928
rs76652104	Lactobacillus B salivarius	T	C	0.06296	0.013445	2.8e-06	0.00366639	21.9211
rs76812178	Lactobacillus B salivarius	A	G	0.0811765	0.0162927	6.3e-07	0.00414854	24.8158
rs78128878	Lactobacillus B salivarius	C	T	0.0740302	0.0165432	7.6e-06	0.00334926	20.0186
rs78216404	Lactobacillus B salivarius	A	G	-0.121439	0.0271832	7.9e-06	0.00333803	19.9512
rs78281108	Lactobacillus B salivarius	T	G	0.115704	0.0258286	7.5e-06	0.00335631	20.0608
rs7908438	Lactobacillus B salivarius	C	T	0.0797264	0.0170648	3e-06	0.00364956	21.8201
rs7992271	Lactobacillus B salivarius	C	A	0.060972	0.01318	3.7e-06	0.00357849	21.3936
rs112194055	Lactobacillus B	C	A	0.153731	0.0341601	6.8e-06	0.00338718	20.246
rs113204625	Lactobacillus B	A	G	0.271744	0.0548824	7.4e-07	0.0040973	24.508
rs117164930	Lactobacillus B	T	C	0.237249	0.0518081	4.7e-06	0.00350683	20.9637
rs117489374	Lactobacillus B	A	G	0.278246	0.0573223	1.2e-06	0.00393843	23.554
rs12226221	Lactobacillus B	G	A	0.131403	0.0296932	9.6e-06	0.00327566	19.5772
rs13081369	Lactobacillus B	C	T	0.055948	0.0121724	4.3e-06	0.0035327	21.1189
rs134899	Lactobacillus B	T	G	-0.0501752	0.0111103	6.3e-06	0.0034109	20.3883
rs138657	Lactobacillus B	A	G	0.0504086	0.0109138	3.9e-06	0.00356724	21.3261
rs143126319	Lactobacillus B	G	A	0.203825	0.0410923	7e-07	0.00411179	24.5951
rs146505483	Lactobacillus B	A	G	0.256166	0.0552226	3.5e-06	0.00359808	21.5111
rs150306279	Lactobacillus B	A	G	0.21905	0.0451149	1.2e-06	0.00394056	23.5668
rs1560481	Lactobacillus B	A	G	0.0519401	0.0112217	3.7e-06	0.00358225	21.4162
rs182294659	Lactobacillus B	T	C	0.154511	0.0334668	3.9e-06	0.00356424	21.3081
rs2648545	Lactobacillus B	C	T	-0.0590372	0.0118645	6.5e-07	0.00413789	24.7518
rs282226	Lactobacillus B	G	A	0.104975	0.0235692	8.4e-06	0.00331792	19.8306
rs4977757	Lactobacillus B	G	A	0.0524999	0.0112281	2.9e-06	0.00365545	21.8554
rs4988235	Lactobacillus B	G	A	0.0652691	0.0113571	9.1e-09	0.00551197	33.0168
rs6033717	Lactobacillus B	G	A	0.254791	0.0507088	5e-07	0.00421883	25.238
rs61950116	Lactobacillus B	C	T	0.303348	0.0526764	8.5e-09	0.00553435	33.1516
rs62224237	Lactobacillus B	A	G	0.16503	0.0354937	3.3e-06	0.00361474	21.6111
rs7350155	Lactobacillus B	T	C	0.0588405	0.0120029	9.5e-07	0.0040166	24.0234
rs75649781	Lactobacillus B	A	C	0.205355	0.0454341	6.2e-06	0.00341654	20.4221
rs7811453	Lactobacillus B	T	C	-0.0513701	0.0115624	8.9e-06	0.00330153	19.7324
rs112289399	Lactococcus lactis	T	C	0.210313	0.0440737	1.8e-06	0.00380665	22.7629
rs112437747	Lactococcus lactis	T	C	0.277633	0.0497008	2.3e-08	0.00520923	31.1939
rs11520695	Lactococcus lactis	G	A	0.112105	0.0214098	1.6e-07	0.00457992	27.4081
rs12971669	Lactococcus lactis	A	G	0.0548441	0.0120393	5.2e-06	0.00347036	20.7449
rs144983228	Lactococcus lactis	T	G	0.127133	0.0279671	5.5e-06	0.00345577	20.6574
rs146142280	Lactococcus lactis	A	G	0.176521	0.0386912	5.1e-06	0.00348081	20.8076
rs2804570	Lactococcus lactis	T	C	0.0649822	0.0145693	8.2e-06	0.00332729	19.8868
rs28567510	Lactococcus lactis	A	G	0.0529845	0.0109473	1.3e-06	0.00391567	23.4174
rs35643205	Lactococcus lactis	G	A	-0.0501383	0.0109419	4.6e-06	0.00351118	20.9898
rs77246646	Lactococcus lactis	A	G	0.142509	0.0305813	3.2e-06	0.00363094	21.7084
rs79001423	Lactococcus lactis	T	G	-0.0529809	0.0119176	8.8e-06	0.0033056	19.7567
rs79214353	Lactococcus lactis	T	G	0.106786	0.0232306	4.3e-06	0.00353344	21.1233
rs117800483	Lawsonibacter sp000492175	G	A	-0.0563652	0.0122725	4.4e-06	0.00352735	21.0868
rs12484572	Lawsonibacter sp000492175	A	G	-0.027968	0.00591447	2.3e-06	0.00373845	22.3535
rs2189637	Lawsonibacter sp000492175	C	T	-0.0267011	0.00575152	3.4e-06	0.00360373	21.545
[truncated: 5,791 more rows]

## Sheet: Table S2
Supplement Table 2: Detailed results of all MR analyses on the effect estimates of 473 gut microbiota on aortic dissection
Exposure	Outcome	Method	nSNP	Beta	SE	OR	LCI	UCI	P-value
Absiella dolichum	Aortic Dissection || Finngen_R10	MR Egger	15	-0.00522075	0.785096	0.994793	0.213524	4.63468	0.994795
Absiella dolichum	Aortic Dissection || Finngen_R10	Weighted median	15	0.25857	0.414314	1.29508	0.574942	2.9172	0.532567
Absiella dolichum	Aortic Dissection || Finngen_R10	Inverse variance weighted	15	0.355921	0.323574	1.42749	0.757082	2.69157	0.271346
Absiella dolichum	Aortic Dissection || Finngen_R10	Simple mode	15	0.506518	0.841555	1.6595	0.318884	8.63622	0.556874
Absiella dolichum	Aortic Dissection || Finngen_R10	Weighted mode	15	0.411629	0.739115	1.50927	0.354504	6.42563	0.586375
CAG-448 sp000433415	Aortic Dissection || Finngen_R10	MR Egger	19	0.193208	0.503994	1.21313	0.451753	3.25775	0.70621
CAG-448 sp000433415	Aortic Dissection || Finngen_R10	Weighted median	19	0.0600863	0.330301	1.06193	0.555824	2.02887	0.855651
CAG-448 sp000433415	Aortic Dissection || Finngen_R10	Inverse variance weighted	19	-0.1675	0.241734	0.845777	0.526608	1.35839	0.488367
CAG-448 sp000433415	Aortic Dissection || Finngen_R10	Simple mode	19	0.144935	0.585461	1.15596	0.366936	3.64165	0.807279
CAG-448 sp000433415	Aortic Dissection || Finngen_R10	Weighted mode	19	0.144935	0.534966	1.15596	0.40511	3.2985	0.789532
Enterococcaceae	Aortic Dissection || Finngen_R10	MR Egger	28	1.26886	0.813551	3.55681	0.722026	17.5214	0.13093
Enterococcaceae	Aortic Dissection || Finngen_R10	Weighted median	28	0.204731	0.535399	1.22719	0.429707	3.50473	0.702173
Enterococcaceae	Aortic Dissection || Finngen_R10	Inverse variance weighted	28	0.589151	0.386585	1.80246	0.844884	3.84532	0.127512
Enterococcaceae	Aortic Dissection || Finngen_R10	Simple mode	28	-0.0836374	1.07759	0.919765	0.11128	7.60214	0.938706
Enterococcaceae	Aortic Dissection || Finngen_R10	Weighted mode	28	-0.215929	1.05398	0.805793	0.102108	6.35899	0.83921
An7	Aortic Dissection || Finngen_R10	MR Egger	14	0.28448	0.853582	1.32907	0.249439	7.0816	0.744676
An7	Aortic Dissection || Finngen_R10	Weighted median	14	0.0123097	0.460097	1.01239	0.410869	2.49453	0.978656
An7	Aortic Dissection || Finngen_R10	Inverse variance weighted	14	0.256121	0.346791	1.29191	0.654692	2.54933	0.460183
An7	Aortic Dissection || Finngen_R10	Simple mode	14	-0.173969	0.787415	0.840323	0.17955	3.93285	0.828574
An7	Aortic Dissection || Finngen_R10	Weighted mode	14	-0.187371	0.78108	0.829136	0.179373	3.83261	0.814159
Enterococcus A	Aortic Dissection || Finngen_R10	MR Egger	22	-0.197153	0.8265	0.821065	0.162497	4.14866	0.813889
Enterococcus A	Aortic Dissection || Finngen_R10	Weighted median	22	-0.462136	0.564459	0.629936	0.208363	1.90447	0.412943
Enterococcus A	Aortic Dissection || Finngen_R10	Inverse variance weighted	22	-0.587874	0.39881	0.555507	0.254224	1.21385	0.140463
Enterococcus A	Aortic Dissection || Finngen_R10	Simple mode	22	-0.510225	0.956278	0.60036	0.0921322	3.91212	0.599253
Enterococcus A	Aortic Dissection || Finngen_R10	Weighted mode	22	-0.467383	0.904567	0.62664	0.106423	3.68979	0.61077
Enterococcus B	Aortic Dissection || Finngen_R10	MR Egger	29	0.766337	0.58986	2.15187	0.6772	6.83778	0.204866
Enterococcus B	Aortic Dissection || Finngen_R10	Weighted median	29	-0.586626	0.423394	0.556201	0.242567	1.27536	0.16589
Enterococcus B	Aortic Dissection || Finngen_R10	Inverse variance weighted	29	-0.202119	0.310196	0.816998	0.444813	1.5006	0.514669
Enterococcus B	Aortic Dissection || Finngen_R10	Simple mode	29	-0.907812	0.903468	0.403406	0.0686586	2.37022	0.323594
Enterococcus B	Aortic Dissection || Finngen_R10	Weighted mode	29	-0.907812	0.911335	0.403406	0.067608	2.40706	0.327716
Enterococcus faecalis	Aortic Dissection || Finngen_R10	MR Egger	19	0.377767	0.857284	1.45902	0.271848	7.83064	0.665015
Enterococcus faecalis	Aortic Dissection || Finngen_R10	Weighted median	19	0.00634152	0.480251	1.00636	0.392605	2.5796	0.989465
Enterococcus faecalis	Aortic Dissection || Finngen_R10	Inverse variance weighted	19	0.21491	0.390099	1.23975	0.577132	2.66314	0.581695
Enterococcus faecalis	Aortic Dissection || Finngen_R10	Simple mode	19	-0.529526	0.918477	0.588884	0.097321	3.56331	0.5714
Enterococcus faecalis	Aortic Dissection || Finngen_R10	Weighted mode	19	-0.434934	0.877299	0.647308	0.115968	3.61312	0.626059
Enterococcus	Aortic Dissection || Finngen_R10	MR Egger	19	-0.578833	0.782527	0.560552	0.120925	2.59846	0.469576
Enterococcus	Aortic Dissection || Finngen_R10	Weighted median	19	-0.548062	0.544121	0.578069	0.198982	1.67936	0.313818
Enterococcus	Aortic Dissection || Finngen_R10	Inverse variance weighted	19	-0.512915	0.413159	0.598748	0.266414	1.34565	0.21444
Enterococcus	Aortic Dissection || Finngen_R10	Simple mode	19	-0.542806	0.997536	0.581115	0.0822513	4.10565	0.593018
Enterococcus	Aortic Dissection || Finngen_R10	Weighted mode	19	-0.662489	0.97315	0.515566	0.076546	3.47254	0.504683
Enteroscipio	Aortic Dissection || Finngen_R10	MR Egger	20	-0.242875	0.471461	0.78437	0.311319	1.97622	0.612714
Enteroscipio	Aortic Dissection || Finngen_R10	Weighted median	20	-0.0729012	0.279955	0.929693	0.537078	1.60932	0.794553
Enteroscipio	Aortic Dissection || Finngen_R10	Inverse variance weighted	20	-0.251842	0.202478	0.777368	0.522726	1.15606	0.213573
Enteroscipio	Aortic Dissection || Finngen_R10	Simple mode	20	0.00801609	0.484557	1.00805	0.389958	2.60582	0.986974
Enteroscipio	Aortic Dissection || Finngen_R10	Weighted mode	20	0.0885109	0.461977	1.09255	0.44177	2.70199	0.850095
ER4 sp002437735	Aortic Dissection || Finngen_R10	MR Egger	8	1.11195	1.08703	3.04027	0.361091	25.5981	0.345804
ER4 sp002437735	Aortic Dissection || Finngen_R10	Weighted median	8	0.544109	0.413164	1.72307	0.766674	3.87254	0.187862
ER4 sp002437735	Aortic Dissection || Finngen_R10	Inverse variance weighted	8	0.47769	0.319408	1.61235	0.862129	3.01539	0.134772
ER4 sp002437735	Aortic Dissection || Finngen_R10	Simple mode	8	0.756217	0.664512	2.1302	0.579131	7.83546	0.292565
ER4 sp002437735	Aortic Dissection || Finngen_R10	Weighted mode	8	0.756217	0.680547	2.1302	0.561212	8.08564	0.303191
Eremiobacterota	Aortic Dissection || Finngen_R10	MR Egger	15	-0.623133	2.30216	0.536262	0.00588495	48.8665	0.790892
Eremiobacterota	Aortic Dissection || Finngen_R10	Weighted median	15	-0.120195	1.12748	0.886748	0.0972908	8.08217	0.915102
Eremiobacterota	Aortic Dissection || Finngen_R10	Inverse variance weighted	15	-0.391172	0.904131	0.676264	0.114949	3.97858	0.665269
Eremiobacterota	Aortic Dissection || Finngen_R10	Simple mode	15	-0.173245	1.94782	0.840932	0.0184817	38.263	0.930387
Eremiobacterota	Aortic Dissection || Finngen_R10	Weighted mode	15	-0.224061	1.7865	0.799266	0.0240985	26.5089	0.901975
Erysipelatoclostridiaceae	Aortic Dissection || Finngen_R10	MR Egger	15	0.621362	0.69573	1.86146	0.476032	7.279	0.388034
Erysipelatoclostridiaceae	Aortic Dissection || Finngen_R10	Weighted median	15	0.389017	0.369166	1.47553	0.715662	3.0422	0.291986
Erysipelatoclostridiaceae	Aortic Dissection || Finngen_R10	Inverse variance weighted	15	0.348946	0.282294	1.41757	0.815176	2.46513	0.216419
Erysipelatoclostridiaceae	Aortic Dissection || Finngen_R10	Simple mode	15	0.535119	0.707408	1.70765	0.426816	6.83215	0.46192
Erysipelatoclostridiaceae	Aortic Dissection || Finngen_R10	Weighted mode	15	0.507925	0.658165	1.66184	0.457454	6.03713	0.453105
CAG-448 sp003150135	Aortic Dissection || Finngen_R10	MR Egger	16	-0.303142	0.330648	0.738494	0.386273	1.41189	0.374765
CAG-448 sp003150135	Aortic Dissection || Finngen_R10	Weighted median	16	-0.00837824	0.203695	0.991657	0.665231	1.47826	0.967191
CAG-448 sp003150135	Aortic Dissection || Finngen_R10	Inverse variance weighted	16	-0.0798545	0.154677	0.923251	0.681798	1.25021	0.605669
CAG-448 sp003150135	Aortic Dissection || Finngen_R10	Simple mode	16	0.0716071	0.39581	1.07423	0.494514	2.33356	0.858858
CAG-448 sp003150135	Aortic Dissection || Finngen_R10	Weighted mode	16	0.0172564	0.354447	1.01741	0.507905	2.03801	0.961812
Escherichia flexneri	Aortic Dissection || Finngen_R10	MR Egger	18	0.04708	0.402161	1.04821	0.476563	2.30554	0.908263
Escherichia flexneri	Aortic Dissection || Finngen_R10	Weighted median	18	0.0739505	0.214	1.07675	0.707873	1.63786	0.729671
Escherichia flexneri	Aortic Dissection || Finngen_R10	Inverse variance weighted	18	-0.00665009	0.169319	0.993372	0.712828	1.38433	0.968671
Escherichia flexneri	Aortic Dissection || Finngen_R10	Simple mode	18	0.211117	0.429982	1.23506	0.531715	2.86876	0.629711
Escherichia flexneri	Aortic Dissection || Finngen_R10	Weighted mode	18	0.140153	0.404377	1.15045	0.520781	2.54144	0.733152
Escherichia	Aortic Dissection || Finngen_R10	MR Egger	12	0.725696	0.388274	2.06617	0.965295	4.42253	0.0911531
Escherichia	Aortic Dissection || Finngen_R10	Weighted median	12	0.0352962	0.183306	1.03593	0.723262	1.48376	0.847309
Escherichia	Aortic Dissection || Finngen_R10	Inverse variance weighted	12	-0.145119	0.176449	0.86492	0.61204	1.22228	0.410826
Escherichia	Aortic Dissection || Finngen_R10	Simple mode	12	0.132716	0.281759	1.14193	0.657355	1.9837	0.646824
Escherichia	Aortic Dissection || Finngen_R10	Weighted mode	12	0.103915	0.274701	1.10951	0.647589	1.9009	0.712418
Acetobacteraceae	Aortic Dissection || Finngen_R10	MR Egger	13	-0.999076	2.97138	0.368219	0.00108848	124.564	0.743021
Acetobacteraceae	Aortic Dissection || Finngen_R10	Weighted median	13	-1.28399	1.3464	0.276931	0.0197831	3.87657	0.340263
Acetobacteraceae	Aortic Dissection || Finngen_R10	Inverse variance weighted	13	-0.241965	0.993128	0.785084	0.112085	5.499	0.80751
Acetobacteraceae	Aortic Dissection || Finngen_R10	Simple mode	13	-1.92282	2.34881	0.146193	0.00146414	14.5973	0.428951
Acetobacteraceae	Aortic Dissection || Finngen_R10	Weighted mode	13	-1.96566	2.13716	0.140063	0.00212391	9.23662	0.375821
Anaeromassilibacillus sp001305115	Aortic Dissection || Finngen_R10	MR Egger	21	1.04033	0.566701	2.83014	0.932013	8.59395	0.0820952
Anaeromassilibacillus sp001305115	Aortic Dissection || Finngen_R10	Weighted median	21	-0.234427	0.369454	0.791024	0.383446	1.63183	0.525739
Anaeromassilibacillus sp001305115	Aortic Dissection || Finngen_R10	Inverse variance weighted	21	-0.024312	0.268398	0.975981	0.576735	1.65161	0.927825
Anaeromassilibacillus sp001305115	Aortic Dissection || Finngen_R10	Simple mode	21	-0.740871	0.695479	0.476698	0.121966	1.86315	0.299447
Anaeromassilibacillus sp001305115	Aortic Dissection || Finngen_R10	Weighted mode	21	-0.645249	0.666258	0.524532	0.142116	1.93599	0.344378
Eubacterium callanderi	Aortic Dissection || Finngen_R10	MR Egger	12	-0.397948	1.42464	0.671697	0.0411623	10.9609	0.785681
Eubacterium callanderi	Aortic Dissection || Finngen_R10	Weighted median	12	0.0698176	0.575764	1.07231	0.346914	3.31453	0.903484
Eubacterium callanderi	Aortic Dissection || Finngen_R10	Inverse variance weighted	12	0.0282376	0.449206	1.02864	0.426473	2.48105	0.949877
Eubacterium callanderi	Aortic Dissection || Finngen_R10	Simple mode	12	-0.172663	1.02845	0.841421	0.112094	6.31606	0.869719
Eubacterium callanderi	Aortic Dissection || Finngen_R10	Weighted mode	12	-0.212784	0.942959	0.808331	0.127329	5.13159	0.825607
Eubacterium F sp000434115	Aortic Dissection || Finngen_R10	MR Egger	17	-0.215977	0.328317	0.805754	0.423383	1.53346	0.520615
Eubacterium F sp000434115	Aortic Dissection || Finngen_R10	Weighted median	17	-0.0229766	0.177731	0.977285	0.689817	1.38455	0.897138
Eubacterium F sp000434115	Aortic Dissection || Finngen_R10	Inverse variance weighted	17	-0.0272273	0.132858	0.97314	0.750039	1.2626	0.837623
Eubacterium F sp000434115	Aortic Dissection || Finngen_R10	Simple mode	17	0.0243478	0.330382	1.02465	0.536225	1.95795	0.942166
Eubacterium F sp000434115	Aortic Dissection || Finngen_R10	Weighted mode	17	0.0180944	0.327485	1.01826	0.535917	1.93472	0.956621
Eubacterium I ramulus A	Aortic Dissection || Finngen_R10	MR Egger	18	0.154951	0.797205	1.1676	0.244737	5.57043	0.848335
Eubacterium I ramulus A	Aortic Dissection || Finngen_R10	Weighted median	18	0.0905293	0.383403	1.09475	0.516366	2.321	0.813339
Eubacterium I ramulus A	Aortic Dissection || Finngen_R10	Inverse variance weighted	18	0.298139	0.303585	1.34735	0.743128	2.44285	0.32607
Eubacterium I ramulus A	Aortic Dissection || Finngen_R10	Simple mode	18	-0.214514	0.728345	0.806934	0.193579	3.3637	0.771925
Eubacterium I ramulus A	Aortic Dissection || Finngen_R10	Weighted mode	18	-0.148767	0.667119	0.86177	0.233092	3.18606	0.826193
Eubacterium Q	Aortic Dissection || Finngen_R10	MR Egger	21	0.219764	1.61912	1.24578	0.052146	29.7621	0.893462
Eubacterium Q	Aortic Dissection || Finngen_R10	Weighted median	21	-0.15753	0.810485	0.854251	0.174456	4.18296	0.84589
Eubacterium Q	Aortic Dissection || Finngen_R10	Inverse variance weighted	21	-0.172162	0.765268	0.841843	0.187855	3.77259	0.822003
Eubacterium Q	Aortic Dissection || Finngen_R10	Simple mode	21	-1.31731	1.57006	0.267856	0.0123435	5.81251	0.411377
Eubacterium Q	Aortic Dissection || Finngen_R10	Weighted mode	21	-0.422107	1.54104	0.655664	0.0319832	13.4413	0.786962
Eubacterium R coprostanoligenes	Aortic Dissection || Finngen_R10	MR Egger	18	0.224699	0.652816	1.25195	0.348255	4.50064	0.735179
Eubacterium R coprostanoligenes	Aortic Dissection || Finngen_R10	Weighted median	18	-0.0682406	0.352325	0.934036	0.468229	1.86324	0.846421
Eubacterium R coprostanoligenes	Aortic Dissection || Finngen_R10	Inverse variance weighted	18	-8.09752e-05	0.267222	0.999919	0.592244	1.68822	0.999758
Eubacterium R coprostanoligenes	Aortic Dissection || Finngen_R10	Simple mode	18	-0.0639735	0.631727	0.93803	0.271944	3.23559	0.920523
Eubacterium R coprostanoligenes	Aortic Dissection || Finngen_R10	Weighted mode	18	-0.0750866	0.667325	0.927663	0.250814	3.43106	0.91173
Eubacterium R sp000431535	Aortic Dissection || Finngen_R10	MR Egger	28	-0.0657865	0.361187	0.936331	0.461297	1.90054	0.856886
Eubacterium R sp000431535	Aortic Dissection || Finngen_R10	Weighted median	28	0.0423826	0.231189	1.04329	0.663154	1.64134	0.854544
Eubacterium R sp000431535	Aortic Dissection || Finngen_R10	Inverse variance weighted	28	0.0467238	0.166758	1.04783	0.755692	1.45291	0.779332
Eubacterium R sp000431535	Aortic Dissection || Finngen_R10	Simple mode	28	0.0282152	0.531683	1.02862	0.362808	2.91629	0.958069
Eubacterium R sp000431535	Aortic Dissection || Finngen_R10	Weighted mode	28	-0.113787	0.499457	0.892448	0.335302	2.37536	0.821501
CAG-448	Aortic Dissection || Finngen_R10	MR Egger	15	-0.0171904	0.30442	0.982956	0.541261	1.7851	0.955827
CAG-448	Aortic Dissection || Finngen_R10	Weighted median	15	-0.00878666	0.221193	0.991252	0.642541	1.52921	0.968313
CAG-448	Aortic Dissection || Finngen_R10	Inverse variance weighted	15	-0.13676	0.161823	0.87218	0.635125	1.19771	0.398044
CAG-448	Aortic Dissection || Finngen_R10	Simple mode	15	0.1298	0.393784	1.1386	0.52623	2.46358	0.746565
CAG-448	Aortic Dissection || Finngen_R10	Weighted mode	15	0.1298	0.368255	1.1386	0.55323	2.34335	0.729734
Ezakiellaceae	Aortic Dissection || Finngen_R10	MR Egger	15	-0.000576633	0.556336	0.999424	0.335882	2.9738	0.999189
Ezakiellaceae	Aortic Dissection || Finngen_R10	Weighted median	15	0.321722	0.401703	1.3795	0.627748	3.03151	0.423192
Ezakiellaceae	Aortic Dissection || Finngen_R10	Inverse variance weighted	15	0.220025	0.29623	1.24611	0.697267	2.22696	0.457633
Ezakiellaceae	Aortic Dissection || Finngen_R10	Simple mode	15	0.338959	0.751102	1.40349	0.322001	6.11729	0.658698
Ezakiellaceae	Aortic Dissection || Finngen_R10	Weighted mode	15	0.35341	0.69059	1.42392	0.367826	5.51221	0.616802
F0428	Aortic Dissection || Finngen_R10	MR Egger	15	0.783862	0.824678	2.18991	0.434957	11.0257	0.359193
F0428	Aortic Dissection || Finngen_R10	Weighted median	15	-0.00803991	0.387092	0.991992	0.464525	2.1184	0.983429
F0428	Aortic Dissection || Finngen_R10	Inverse variance weighted	15	0.263183	0.331993	1.30107	0.678737	2.494	0.42793
F0428	Aortic Dissection || Finngen_R10	Simple mode	15	-0.320696	0.696193	0.725644	0.185401	2.84011	0.652129
F0428	Aortic Dissection || Finngen_R10	Weighted mode	15	-0.256505	0.725086	0.773751	0.186808	3.20484	0.728791
Faecalibacterium prausnitzii E	Aortic Dissection || Finngen_R10	MR Egger	15	0.468619	0.759616	1.59779	0.360513	7.08136	0.547943
Faecalibacterium prausnitzii E	Aortic Dissection || Finngen_R10	Weighted median	15	0.211271	0.405307	1.23525	0.558148	2.73375	0.602185
Faecalibacterium prausnitzii E	Aortic Dissection || Finngen_R10	Inverse variance weighted	15	-0.0501418	0.286825	0.951095	0.542092	1.66868	0.861224
Faecalibacterium prausnitzii E	Aortic Dissection || Finngen_R10	Simple mode	15	0.409065	0.693927	1.50541	0.386343	5.86593	0.564923
Faecalibacterium prausnitzii E	Aortic Dissection || Finngen_R10	Weighted mode	15	0.36931	0.696035	1.44674	0.369754	5.66065	0.604017
Faecalibacterium sp002160895	Aortic Dissection || Finngen_R10	MR Egger	18	-0.158082	1.08434	0.85378	0.101939	7.15075	0.88591
Faecalibacterium sp002160895	Aortic Dissection || Finngen_R10	Weighted median	18	-0.463738	0.575236	0.628928	0.203681	1.94201	0.420145
Faecalibacterium sp002160895	Aortic Dissection || Finngen_R10	Inverse variance weighted	18	-0.0736021	0.482645	0.929041	0.360744	2.3926	0.878795
Faecalibacterium sp002160895	Aortic Dissection || Finngen_R10	Simple mode	18	-0.492158	0.964432	0.611306	0.0923247	4.04762	0.616397
Faecalibacterium sp002160895	Aortic Dissection || Finngen_R10	Weighted mode	18	-0.513705	0.895668	0.598275	0.103393	3.46186	0.573787
Aneurinibacillaceae	Aortic Dissection || Finngen_R10	MR Egger	15	0.522329	1.39218	1.68595	0.110103	25.8161	0.71357
Aneurinibacillaceae	Aortic Dissection || Finngen_R10	Weighted median	15	0.355152	0.755356	1.4264	0.32454	6.26921	0.638228
Aneurinibacillaceae	Aortic Dissection || Finngen_R10	Inverse variance weighted	15	0.949072	0.560928	2.58331	0.860409	7.75619	0.0906524
Aneurinibacillaceae	Aortic Dissection || Finngen_R10	Simple mode	15	-0.179264	1.35034	0.835885	0.059253	11.7919	0.896277
Aneurinibacillaceae	Aortic Dissection || Finngen_R10	Weighted mode	15	-0.155321	1.31232	0.85614	0.0653852	11.2101	0.907467
Faecalicatena glycyrrhizinilyticum	Aortic Dissection || Finngen_R10	MR Egger	20	0.373665	0.731287	1.45305	0.346575	6.09207	0.615583
Faecalicatena glycyrrhizinilyticum	Aortic Dissection || Finngen_R10	Weighted median	20	0.132584	0.338622	1.14177	0.587948	2.21728	0.695399
Faecalicatena glycyrrhizinilyticum	Aortic Dissection || Finngen_R10	Inverse variance weighted	20	0.128443	0.249884	1.13706	0.696749	1.85561	0.607245
Faecalicatena glycyrrhizinilyticum	Aortic Dissection || Finngen_R10	Simple mode	20	0.00961857	0.639822	1.00966	0.288104	3.53838	0.988162
Faecalicatena glycyrrhizinilyticum	Aortic Dissection || Finngen_R10	Weighted mode	20	0.0807976	0.637466	1.08415	0.310791	3.78192	0.900472
Faecalicatena lactaris	Aortic Dissection || Finngen_R10	MR Egger	16	-1.01947	0.581775	0.360784	0.115354	1.1284	0.101576
Faecalicatena lactaris	Aortic Dissection || Finngen_R10	Weighted median	16	-0.36194	0.256193	0.696324	0.42144	1.1505	0.157726
Faecalicatena lactaris	Aortic Dissection || Finngen_R10	Inverse variance weighted	16	-0.0725986	0.220272	0.929974	0.60391	1.43209	0.741712
Faecalicatena lactaris	Aortic Dissection || Finngen_R10	Simple mode	16	-0.596379	0.470868	0.550802	0.218869	1.38614	0.22463
Faecalicatena lactaris	Aortic Dissection || Finngen_R10	Weighted mode	16	-0.606957	0.397846	0.545007	0.24989	1.18865	0.147914
Faecalicatena sp000364245	Aortic Dissection || Finngen_R10	MR Egger	13	-0.445548	1.44231	0.640473	0.0379123	10.8199	0.76316
Faecalicatena sp000364245	Aortic Dissection || Finngen_R10	Weighted median	13	0.192755	0.586352	1.21259	0.384237	3.82671	0.742355
Faecalicatena sp000364245	Aortic Dissection || Finngen_R10	Inverse variance weighted	13	0.231025	0.448529	1.25989	0.523043	3.03479	0.606502
Faecalicatena sp000364245	Aortic Dissection || Finngen_R10	Simple mode	13	0.0261591	0.961493	1.0265	0.155927	6.75772	0.978742
Faecalicatena sp000364245	Aortic Dissection || Finngen_R10	Weighted mode	13	0.0261591	0.979291	1.0265	0.150581	6.99762	0.979128
Faecalicatena sp001517425	Aortic Dissection || Finngen_R10	MR Egger	15	0.992592	1.18249	2.69822	0.26578	27.3925	0.41641
Faecalicatena sp001517425	Aortic Dissection || Finngen_R10	Weighted median	15	0.612821	0.529073	1.84563	0.654318	5.20596	0.246745
Faecalicatena sp001517425	Aortic Dissection || Finngen_R10	Inverse variance weighted	15	0.453066	0.406314	1.57313	0.709418	3.48839	0.264823
Faecalicatena sp001517425	Aortic Dissection || Finngen_R10	Simple mode	15	1.07075	0.888647	2.91756	0.511197	16.6514	0.248208
Faecalicatena sp001517425	Aortic Dissection || Finngen_R10	Weighted mode	15	0.796431	0.888833	2.21761	0.388415	12.6612	0.385379
Faecalicatena sp002161355	Aortic Dissection || Finngen_R10	MR Egger	8	-0.129695	1.69015	0.878364	0.0319883	24.1189	0.941329
Faecalicatena sp002161355	Aortic Dissection || Finngen_R10	Weighted median	8	-0.303046	0.612025	0.738565	0.222547	2.45107	0.620492
Faecalicatena sp002161355	Aortic Dissection || Finngen_R10	Inverse variance weighted	8	-1.11508	0.608905	0.327889	0.099407	1.08153	0.0670579
Faecalicatena sp002161355	Aortic Dissection || Finngen_R10	Simple mode	8	-0.135112	0.99661	0.873618	0.123877	6.16103	0.895976
Faecalicatena sp002161355	Aortic Dissection || Finngen_R10	Weighted mode	8	-0.135112	0.844604	0.873618	0.166871	4.57365	0.877422
Agathobacter sp000434275	Aortic Dissection || Finngen_R10	MR Egger	10	-0.167094	0.448905	0.84612	0.351008	2.03961	0.719392
Agathobacter sp000434275	Aortic Dissection || Finngen_R10	Weighted median	10	0.300271	0.247593	1.35022	0.831094	2.19362	0.225222
Agathobacter sp000434275	Aortic Dissection || Finngen_R10	Inverse variance weighted	10	0.198496	0.185112	1.21957	0.848468	1.75298	0.283584
Agathobacter sp000434275	Aortic Dissection || Finngen_R10	Simple mode	10	0.38503	0.420105	1.46966	0.645084	3.34824	0.383301
Agathobacter sp000434275	Aortic Dissection || Finngen_R10	Weighted mode	10	0.378028	0.40103	1.4594	0.664985	3.20287	0.370478
Faecalicatena sp002397985	Aortic Dissection || Finngen_R10	MR Egger	15	0.0121628	0.945174	1.01224	0.158757	6.45403	0.989928
Faecalicatena sp002397985	Aortic Dissection || Finngen_R10	Weighted median	15	-0.576015	0.622746	0.562134	0.165862	1.90516	0.354987
Faecalicatena sp002397985	Aortic Dissection || Finngen_R10	Inverse variance weighted	15	-0.625382	0.445726	0.535057	0.223352	1.28177	0.160598
Faecalicatena sp002397985	Aortic Dissection || Finngen_R10	Simple mode	15	-0.403916	0.995341	0.6677	0.0949139	4.69714	0.691019
Faecalicatena sp002397985	Aortic Dissection || Finngen_R10	Weighted mode	15	-0.35301	1.01388	0.70257	0.0963071	5.12531	0.732886
Faecalicatena torques	Aortic Dissection || Finngen_R10	MR Egger	23	-0.204921	0.356514	0.814712	0.405073	1.63861	0.571541
Faecalicatena torques	Aortic Dissection || Finngen_R10	Weighted median	23	0.0113847	0.203668	1.01145	0.678545	1.50768	0.955423
Faecalicatena torques	Aortic Dissection || Finngen_R10	Inverse variance weighted	23	-0.112848	0.148036	0.893286	0.668313	1.19399	0.445878
Faecalicatena torques	Aortic Dissection || Finngen_R10	Simple mode	23	0.0695119	0.43495	1.07198	0.457038	2.51435	0.874484
Faecalicatena torques	Aortic Dissection || Finngen_R10	Weighted mode	23	0.0614951	0.385122	1.06343	0.499901	2.26219	0.874593
Faecalicoccus pleomorphus	Aortic Dissection || Finngen_R10	MR Egger	13	-0.776831	0.579429	0.459861	0.147709	1.43168	0.207053
Faecalicoccus pleomorphus	Aortic Dissection || Finngen_R10	Weighted median	13	0.0703573	0.377934	1.07289	0.511507	2.2504	0.852317
Faecalicoccus pleomorphus	Aortic Dissection || Finngen_R10	Inverse variance weighted	13	-0.0678663	0.276093	0.934385	0.54389	1.60524	0.80583
Faecalicoccus pleomorphus	Aortic Dissection || Finngen_R10	Simple mode	13	0.342687	0.602328	1.40873	0.432628	4.58711	0.579892
Faecalicoccus pleomorphus	Aortic Dissection || Finngen_R10	Weighted mode	13	0.315259	0.599677	1.37061	0.423116	4.43987	0.608665
Faecalicoccus	Aortic Dissection || Finngen_R10	MR Egger	14	-0.254419	0.522728	0.775367	0.278325	2.16004	0.635229
Faecalicoccus	Aortic Dissection || Finngen_R10	Weighted median	14	0.0882162	0.332706	1.09222	0.568993	2.09661	0.790896
Faecalicoccus	Aortic Dissection || Finngen_R10	Inverse variance weighted	14	-0.177593	0.236943	0.837283	0.526238	1.33218	0.453545
Faecalicoccus	Aortic Dissection || Finngen_R10	Simple mode	14	0.294423	0.536769	1.34235	0.468769	3.84391	0.592638
Faecalicoccus	Aortic Dissection || Finngen_R10	Weighted mode	14	0.284416	0.519687	1.32899	0.479903	3.68033	0.593456
Faecalitalea cylindroides	Aortic Dissection || Finngen_R10	MR Egger	13	-0.210414	0.628654	0.810249	0.236318	2.77804	0.744142
Faecalitalea cylindroides	Aortic Dissection || Finngen_R10	Weighted median	13	0.0914921	0.383399	1.09581	0.516867	2.32322	0.811389
Faecalitalea cylindroides	Aortic Dissection || Finngen_R10	Inverse variance weighted	13	-0.00484162	0.283331	0.99517	0.571111	1.7341	0.986366
Faecalitalea cylindroides	Aortic Dissection || Finngen_R10	Simple mode	13	0.618407	0.776382	1.85597	0.405229	8.50042	0.441202
Faecalitalea cylindroides	Aortic Dissection || Finngen_R10	Weighted mode	13	0.654838	0.716342	1.92483	0.472748	7.83709	0.378644
Aneurinibacillales	Aortic Dissection || Finngen_R10	MR Egger	18	-1.02523	1.23824	0.358714	0.0316762	4.06221	0.419866
Aneurinibacillales	Aortic Dissection || Finngen_R10	Weighted median	18	0.166965	0.737281	1.18171	0.278564	5.01301	0.820844
Aneurinibacillales	Aortic Dissection || Finngen_R10	Inverse variance weighted	18	0.392483	0.547368	1.48065	0.506435	4.32895	0.473352
Aneurinibacillales	Aortic Dissection || Finngen_R10	Simple mode	18	-0.102553	1.29171	0.90253	0.0717691	11.3497	0.937647
Aneurinibacillales	Aortic Dissection || Finngen_R10	Weighted mode	18	-0.102553	1.22403	0.90253	0.081949	9.93985	0.934208
Fervidobacteriaceae	Aortic Dissection || Finngen_R10	MR Egger	17	-0.487891	1.69749	0.61392	0.0220383	17.1019	0.777724
Fervidobacteriaceae	Aortic Dissection || Finngen_R10	Weighted median	17	-0.191213	0.648107	0.825957	0.231888	2.94196	0.767968
Fervidobacteriaceae	Aortic Dissection || Finngen_R10	Inverse variance weighted	17	-0.162104	0.475548	0.850353	0.334815	2.1597	0.733195
Fervidobacteriaceae	Aortic Dissection || Finngen_R10	Simple mode	17	-0.272568	1.20132	0.761422	0.0722841	8.02063	0.823382
Fervidobacteriaceae	Aortic Dissection || Finngen_R10	Weighted mode	17	-0.246429	1.08846	0.781587	0.0925685	6.5992	0.823756
Fibrobacteraceae	Aortic Dissection || Finngen_R10	MR Egger	14	-2.02959	2.21775	0.131389	0.00170126	10.1473	0.378133
Fibrobacteraceae	Aortic Dissection || Finngen_R10	Weighted median	14	0.828533	1.21576	2.28996	0.211326	24.8143	0.495559
Fibrobacteraceae	Aortic Dissection || Finngen_R10	Inverse variance weighted	14	1.15415	0.951762	3.17134	0.491006	20.4832	0.225264
Fibrobacteraceae	Aortic Dissection || Finngen_R10	Simple mode	14	-1.26093	2.42694	0.283391	0.00243519	32.9791	0.612106
Fibrobacteraceae	Aortic Dissection || Finngen_R10	Weighted mode	14	-0.491304	2.21474	0.611828	0.00796895	46.9741	0.827891
Fibrobacterales	Aortic Dissection || Finngen_R10	MR Egger	13	-3.78532	2.36531	0.0227015	0.00022012	2.34126	0.137826
Fibrobacterales	Aortic Dissection || Finngen_R10	Weighted median	13	0.648098	1.36711	1.9119	0.131147	27.8724	0.635454
Fibrobacterales	Aortic Dissection || Finngen_R10	Inverse variance weighted	13	0.592522	0.991943	1.80854	0.258803	12.6383	0.550284
Fibrobacterales	Aortic Dissection || Finngen_R10	Simple mode	13	-0.243918	2.33716	0.783552	0.00802856	76.4712	0.918604
Fibrobacterales	Aortic Dissection || Finngen_R10	Weighted mode	13	-0.0560209	2.31844	0.945519	0.0100502	88.9539	0.98112
Fibrobacteria	Aortic Dissection || Finngen_R10	MR Egger	19	-1.85106	2.29495	0.157071	0.00174823	14.1121	0.431048
Fibrobacteria	Aortic Dissection || Finngen_R10	Weighted median	19	1.30254	1.22242	3.67864	0.335072	40.3864	0.286632
Fibrobacteria	Aortic Dissection || Finngen_R10	Inverse variance weighted	19	0.771044	0.879835	2.16202	0.385415	12.1281	0.38084
Fibrobacteria	Aortic Dissection || Finngen_R10	Simple mode	19	1.77618	2.09345	5.90723	0.0975889	357.575	0.407333
Fibrobacteria	Aortic Dissection || Finngen_R10	Weighted mode	19	1.77618	2.02759	5.90723	0.111037	314.269	0.392568
CAG-449	Aortic Dissection || Finngen_R10	MR Egger	19	-0.443311	0.445197	0.641907	0.268234	1.53614	0.333328
CAG-449	Aortic Dissection || Finngen_R10	Weighted median	19	0.231127	0.307789	1.26002	0.689257	2.30342	0.452698
CAG-449	Aortic Dissection || Finngen_R10	Inverse variance weighted	19	0.303747	0.228495	1.35493	0.865797	2.12039	0.183738
CAG-449	Aortic Dissection || Finngen_R10	Simple mode	19	0.838337	0.609699	2.31252	0.700001	7.63962	0.186006
CAG-449	Aortic Dissection || Finngen_R10	Weighted mode	19	0.122164	0.56711	1.12994	0.371811	3.43391	0.831865
Fimbriimonadia	Aortic Dissection || Finngen_R10	MR Egger	19	-0.378635	1.26095	0.684795	0.0578388	8.10779	0.767606
Fimbriimonadia	Aortic Dissection || Finngen_R10	Weighted median	19	-0.915292	0.727151	0.4004	0.0962787	1.66516	0.208125
Fimbriimonadia	Aortic Dissection || Finngen_R10	Inverse variance weighted	19	-0.568057	0.553835	0.566625	0.191365	1.67776	0.305043
Fimbriimonadia	Aortic Dissection || Finngen_R10	Simple mode	19	-1.26599	1.39531	0.281961	0.0183011	4.34413	0.376228
Fimbriimonadia	Aortic Dissection || Finngen_R10	Weighted mode	19	-1.10729	1.32894	0.330454	0.0244284	4.47019	0.415645
Firmicutes A	Aortic Dissection || Finngen_R10	MR Egger	15	0.12862	2.2426	1.13726	0.0140255	92.2144	0.955136
Firmicutes A	Aortic Dissection || Finngen_R10	Weighted median	15	0.474833	1.05393	1.60775	0.203749	12.6864	0.652323
Firmicutes A	Aortic Dissection || Finngen_R10	Inverse variance weighted	15	0.0522062	0.770516	1.05359	0.2327	4.77034	0.945981
Firmicutes A	Aortic Dissection || Finngen_R10	Simple mode	15	0.571492	1.75731	1.77091	0.056538	55.4691	0.749833
Firmicutes A	Aortic Dissection || Finngen_R10	Weighted mode	15	0.902861	1.65351	2.46665	0.0965192	63.0379	0.593642
Firmicutes E	Aortic Dissection || Finngen_R10	MR Egger	15	-1.56726	2.05003	0.208616	0.00375258	11.5975	0.458218
Firmicutes E	Aortic Dissection || Finngen_R10	Weighted median	15	-0.927748	1.17393	0.395443	0.0396113	3.94775	0.429355
Firmicutes E	Aortic Dissection || Finngen_R10	Inverse variance weighted	15	-1.02855	0.834971	0.357525	0.0695929	1.83674	0.218009
Firmicutes E	Aortic Dissection || Finngen_R10	Simple mode	15	-1.03342	2.21953	0.355789	0.00459079	27.5739	0.648662
Firmicutes E	Aortic Dissection || Finngen_R10	Weighted mode	15	-0.990297	2.00422	0.371466	0.0073096	18.8775	0.628893
Firmicutes I	Aortic Dissection || Finngen_R10	MR Egger	18	2.38964	4.13309	10.9095	0.00330865	35971.6	0.571197
Firmicutes I	Aortic Dissection || Finngen_R10	Weighted median	18	-0.976966	2.37723	0.376452	0.0035659	39.742	0.681096
Firmicutes I	Aortic Dissection || Finngen_R10	Inverse variance weighted	18	0.0351734	1.69927	1.0358	0.0370537	28.9547	0.983486
Firmicutes I	Aortic Dissection || Finngen_R10	Simple mode	18	-3.09712	4.6884	0.0451793	4.61414e-06	442.372	0.517727
Firmicutes I	Aortic Dissection || Finngen_R10	Weighted mode	18	-2.9111	4.34548	0.0544159	1.08837e-05	272.066	0.51191
Flavobacteriales	Aortic Dissection || Finngen_R10	MR Egger	23	0.930832	1.00814	2.53662	0.35165	18.2978	0.366329
Flavobacteriales	Aortic Dissection || Finngen_R10	Weighted median	23	0.151951	0.678984	1.1641	0.30763	4.40509	0.822919
Flavobacteriales	Aortic Dissection || Finngen_R10	Inverse variance weighted	23	0.54281	0.48633	1.72084	0.663387	4.46388	0.264365
Flavobacteriales	Aortic Dissection || Finngen_R10	Simple mode	23	0.168137	1.1428	1.1831	0.125966	11.1119	0.884371
Flavobacteriales	Aortic Dissection || Finngen_R10	Weighted mode	23	0.115481	1.2065	1.12241	0.105477	11.9439	0.924613
Flavonifractor sp002159265	Aortic Dissection || Finngen_R10	MR Egger	13	1.62773	1.17423	5.0923	0.509784	50.8676	0.193139
Flavonifractor sp002159265	Aortic Dissection || Finngen_R10	Weighted median	13	-0.802334	0.523899	0.448282	0.160546	1.25171	0.125654
Flavonifractor sp002159265	Aortic Dissection || Finngen_R10	Inverse variance weighted	13	-0.138411	0.396612	0.870741	0.400208	1.89449	0.727102
Flavonifractor sp002159265	Aortic Dissection || Finngen_R10	Simple mode	13	-1.02574	0.999044	0.358529	0.0505966	2.54055	0.324801
Flavonifractor sp002159265	Aortic Dissection || Finngen_R10	Weighted mode	13	-1.05999	0.968076	0.346459	0.0519529	2.31044	0.295031
AR31	Aortic Dissection || Finngen_R10	MR Egger	13	0.335428	1.06089	1.39854	0.174834	11.1872	0.757788
AR31	Aortic Dissection || Finngen_R10	Weighted median	13	0.260934	0.715041	1.29814	0.319644	5.27202	0.71517
AR31	Aortic Dissection || Finngen_R10	Inverse variance weighted	13	0.0216739	0.516082	1.02191	0.371633	2.81003	0.966501
AR31	Aortic Dissection || Finngen_R10	Simple mode	13	0.454728	1.15787	1.57574	0.162889	15.2433	0.701406
AR31	Aortic Dissection || Finngen_R10	Weighted mode	13	0.436849	1.12763	1.54782	0.169772	14.1116	0.70524
Flavonifractor sp900199495	Aortic Dissection || Finngen_R10	MR Egger	18	-0.987601	1.146	0.372469	0.0394091	3.52034	0.401539
Flavonifractor sp900199495	Aortic Dissection || Finngen_R10	Weighted median	18	-0.509281	0.421702	0.600927	0.262943	1.37335	0.227171
Flavonifractor sp900199495	Aortic Dissection || Finngen_R10	Inverse variance weighted	18	-0.136694	0.363446	0.872237	0.427822	1.7783	0.706839
Flavonifractor sp900199495	Aortic Dissection || Finngen_R10	Simple mode	18	-0.835749	0.837022	0.43355	0.0840527	2.23628	0.332048
Flavonifractor sp900199495	Aortic Dissection || Finngen_R10	Weighted mode	18	-0.835749	0.763952	0.43355	0.0969951	1.93789	0.289223
Fournierella massiliensis	Aortic Dissection || Finngen_R10	MR Egger	16	-1.17021	0.95842	0.310301	0.0474198	2.03052	0.242259
Fournierella massiliensis	Aortic Dissection || Finngen_R10	Weighted median	16	-0.315447	0.542392	0.729462	0.251947	2.11201	0.560846
Fournierella massiliensis	Aortic Dissection || Finngen_R10	Inverse variance weighted	16	-0.462493	0.401765	0.629712	0.286518	1.38398	0.249669
Fournierella massiliensis	Aortic Dissection || Finngen_R10	Simple mode	16	-0.259062	0.976124	0.771775	0.113919	5.22859	0.794315
Fournierella massiliensis	Aortic Dissection || Finngen_R10	Weighted mode	16	-0.292735	1.01131	0.74622	0.102806	5.41645	0.776192
Francisellaceae	Aortic Dissection || Finngen_R10	MR Egger	9	-2.39421	2.0937	0.091245	0.00150666	5.52588	0.290414
Francisellaceae	Aortic Dissection || Finngen_R10	Weighted median	9	-0.133459	0.852611	0.875064	0.164544	4.65368	0.875616
Francisellaceae	Aortic Dissection || Finngen_R10	Inverse variance weighted	9	-0.252875	0.63885	0.776565	0.222013	2.7163	0.692232
Francisellaceae	Aortic Dissection || Finngen_R10	Simple mode	9	0.194758	1.39019	1.21502	0.0796582	18.5325	0.892048
Francisellaceae	Aortic Dissection || Finngen_R10	Weighted mode	9	-0.00800136	1.27664	0.992031	0.081251	12.1122	0.995153
CAG-452 sp000434035	Aortic Dissection || Finngen_R10	MR Egger	16	-0.266428	0.377001	0.766111	0.365916	1.60399	0.491347
CAG-452 sp000434035	Aortic Dissection || Finngen_R10	Weighted median	16	-0.317576	0.179821	0.727911	0.511696	1.03549	0.077384
CAG-452 sp000434035	Aortic Dissection || Finngen_R10	Inverse variance weighted	16	-0.205446	0.136157	0.814284	0.623558	1.06335	0.131325
CAG-452 sp000434035	Aortic Dissection || Finngen_R10	Simple mode	16	-0.472444	0.300536	0.623477	0.345939	1.12368	0.136801
CAG-452 sp000434035	Aortic Dissection || Finngen_R10	Weighted mode	16	-0.489488	0.346355	0.61294	0.310881	1.20848	0.177995
Francisellales	Aortic Dissection || Finngen_R10	MR Egger	7	-0.101116	3.32366	0.903828	0.00133945	609.882	0.976907
Francisellales	Aortic Dissection || Finngen_R10	Weighted median	7	-0.681709	1.02405	0.505752	0.0679598	3.76377	0.505602
Francisellales	Aortic Dissection || Finngen_R10	Inverse variance weighted	7	-0.296861	0.762077	0.743147	0.166871	3.30955	0.696876
Francisellales	Aortic Dissection || Finngen_R10	Simple mode	7	-1.69399	1.63829	0.183785	0.00740917	4.5588	0.341002
Francisellales	Aortic Dissection || Finngen_R10	Weighted mode	7	-1.41137	1.61102	0.24381	0.0103687	5.73299	0.414685
Fusobacteriaceae	Aortic Dissection || Finngen_R10	MR Egger	19	0.440756	1.1375	1.55388	0.167169	14.4438	0.703212
Fusobacteriaceae	Aortic Dissection || Finngen_R10	Weighted median	19	0.32635	0.670257	1.3859	0.372561	5.15545	0.626327
Fusobacteriaceae	Aortic Dissection || Finngen_R10	Inverse variance weighted	19	0.369348	0.563598	1.44679	0.47936	4.36667	0.512249
Fusobacteriaceae	Aortic Dissection || Finngen_R10	Simple mode	19	-0.916027	1.4124	0.400106	0.0251142	6.37426	0.52481
Fusobacteriaceae	Aortic Dissection || Finngen_R10	Weighted mode	19	-0.793501	1.43769	0.452259	0.0270148	7.57134	0.587786
Fusobacterium A	Aortic Dissection || Finngen_R10	MR Egger	18	0.571371	0.911368	1.77069	0.296737	10.5661	0.539543
Fusobacterium A	Aortic Dissection || Finngen_R10	Weighted median	18	0.0687243	0.513282	1.07114	0.39168	2.92928	0.893488
Fusobacterium A	Aortic Dissection || Finngen_R10	Inverse variance weighted	18	-0.0496062	0.416495	0.951604	0.420658	2.1527	0.905193
Fusobacterium A	Aortic Dissection || Finngen_R10	Simple mode	18	0.137297	0.978491	1.14717	0.168546	7.80793	0.890061
Fusobacterium A	Aortic Dissection || Finngen_R10	Weighted mode	18	0.137297	0.930688	1.14717	0.185101	7.10959	0.884456
GCA-900066135 sp900066135	Aortic Dissection || Finngen_R10	MR Egger	19	-1.13413	1.21005	0.321703	0.0300217	3.44726	0.361754
GCA-900066135 sp900066135	Aortic Dissection || Finngen_R10	Weighted median	19	0.196774	0.533146	1.21747	0.428188	3.46163	0.712068
GCA-900066135 sp900066135	Aortic Dissection || Finngen_R10	Inverse variance weighted	19	-0.196697	0.46756	0.82144	0.328534	2.05386	0.673983
GCA-900066135 sp900066135	Aortic Dissection || Finngen_R10	Simple mode	19	0.548149	1.12174	1.73005	0.191961	15.592	0.630983
GCA-900066135 sp900066135	Aortic Dissection || Finngen_R10	Weighted mode	19	0.471579	1.08607	1.60252	0.190686	13.4676	0.6693
GCA-900066495 sp900066495	Aortic Dissection || Finngen_R10	MR Egger	20	-0.571837	0.692916	0.564487	0.145155	2.19521	0.420026
GCA-900066495 sp900066495	Aortic Dissection || Finngen_R10	Weighted median	20	0.264544	0.33427	1.30284	0.676634	2.50857	0.428706
GCA-900066495 sp900066495	Aortic Dissection || Finngen_R10	Inverse variance weighted	20	0.155652	0.241442	1.16842	0.727913	1.8755	0.519137
GCA-900066495 sp900066495	Aortic Dissection || Finngen_R10	Simple mode	20	0.579455	0.662196	1.78507	0.487507	6.53622	0.392474
GCA-900066495 sp900066495	Aortic Dissection || Finngen_R10	Weighted mode	20	0.554334	0.711808	1.74078	0.431362	7.02502	0.445707
GCA-900066495	Aortic Dissection || Finngen_R10	MR Egger	17	-0.657864	0.758879	0.517956	0.117037	2.29226	0.399658
GCA-900066495	Aortic Dissection || Finngen_R10	Weighted median	17	0.304194	0.315555	1.35553	0.730304	2.51603	0.335048
GCA-900066495	Aortic Dissection || Finngen_R10	Inverse variance weighted	17	0.225855	0.233951	1.25339	0.792401	1.98258	0.334347
GCA-900066495	Aortic Dissection || Finngen_R10	Simple mode	17	0.619485	0.628616	1.85797	0.541939	6.36982	0.339059
GCA-900066495	Aortic Dissection || Finngen_R10	Weighted mode	17	0.596144	0.607169	1.81511	0.552165	5.96671	0.340793
GCA-900066575 sp900066385	Aortic Dissection || Finngen_R10	MR Egger	14	-0.599933	1.41874	0.548848	0.034025	8.85333	0.679873
GCA-900066575 sp900066385	Aortic Dissection || Finngen_R10	Weighted median	14	-0.360229	0.62198	0.697517	0.206117	2.36045	0.562478
GCA-900066575 sp900066385	Aortic Dissection || Finngen_R10	Inverse variance weighted	14	-0.319177	0.550777	0.726747	0.246918	2.13902	0.56225
GCA-900066575 sp900066385	Aortic Dissection || Finngen_R10	Simple mode	14	-0.772072	1.09047	0.462055	0.0545091	3.91668	0.491433
GCA-900066575 sp900066385	Aortic Dissection || Finngen_R10	Weighted mode	14	-1.07687	1.08898	0.340661	0.0403052	2.87928	0.340773
Atopobiaceae	Aortic Dissection || Finngen_R10	MR Egger	22	0.399377	0.683429	1.4909	0.390572	5.69106	0.565504
Atopobiaceae	Aortic Dissection || Finngen_R10	Weighted median	22	-0.216706	0.417145	0.805167	0.355472	1.82376	0.603414
Atopobiaceae	Aortic Dissection || Finngen_R10	Inverse variance weighted	22	0.115134	0.327751	1.12202	0.59022	2.13299	0.725376
Atopobiaceae	Aortic Dissection || Finngen_R10	Simple mode	22	-0.478487	0.835636	0.61972	0.120472	3.18789	0.572994
Atopobiaceae	Aortic Dissection || Finngen_R10	Weighted mode	22	-0.465375	0.845892	0.627899	0.119633	3.29555	0.588015
GCA-900066755 sp900066755	Aortic Dissection || Finngen_R10	MR Egger	17	-0.275545	0.684361	0.759158	0.198515	2.90317	0.6929
GCA-900066755 sp900066755	Aortic Dissection || Finngen_R10	Weighted median	17	0.360539	0.408534	1.4341	0.643916	3.19397	0.377497
GCA-900066755 sp900066755	Aortic Dissection || Finngen_R10	Inverse variance weighted	17	0.24745	0.30602	1.28076	0.703035	2.33322	0.418741
GCA-900066755 sp900066755	Aortic Dissection || Finngen_R10	Simple mode	17	0.473878	0.752067	1.60621	0.367816	7.01415	0.537524
GCA-900066755 sp900066755	Aortic Dissection || Finngen_R10	Weighted mode	17	0.473878	0.70044	1.60621	0.406983	6.33912	0.508358
GCA-900066755	Aortic Dissection || Finngen_R10	MR Egger	23	-0.026337	0.5185	0.974007	0.352538	2.69103	0.959969
GCA-900066755	Aortic Dissection || Finngen_R10	Weighted median	23	0.0853849	0.317391	1.08914	0.584674	2.02885	0.787913
GCA-900066755	Aortic Dissection || Finngen_R10	Inverse variance weighted	23	0.150331	0.229018	1.16222	0.741896	1.82067	0.511558
GCA-900066755	Aortic Dissection || Finngen_R10	Simple mode	23	0.107794	0.530931	1.11382	0.393439	3.1532	0.840978
GCA-900066755	Aortic Dissection || Finngen_R10	Weighted mode	23	0.160171	0.562575	1.17371	0.389662	3.53537	0.778529
CAG-452	Aortic Dissection || Finngen_R10	MR Egger	15	-0.327925	0.330327	0.720417	0.377054	1.37646	0.338962
CAG-452	Aortic Dissection || Finngen_R10	Weighted median	15	-0.203241	0.187199	0.816081	0.56544	1.17782	0.277613
CAG-452	Aortic Dissection || Finngen_R10	Inverse variance weighted	15	-0.17423	0.132864	0.840104	0.647496	1.09001	0.189743
CAG-452	Aortic Dissection || Finngen_R10	Simple mode	15	-0.310341	0.332019	0.733197	0.382473	1.40553	0.365782
CAG-452	Aortic Dissection || Finngen_R10	Weighted mode	15	-0.292529	0.316201	0.746374	0.401607	1.38711	0.370567
GCA-900199385 sp900320755	Aortic Dissection || Finngen_R10	MR Egger	14	-0.929707	1.07976	0.394669	0.047547	3.276	0.406096
GCA-900199385 sp900320755	Aortic Dissection || Finngen_R10	Weighted median	14	0.596436	0.600128	1.81564	0.560002	5.88664	0.320297
GCA-900199385 sp900320755	Aortic Dissection || Finngen_R10	Inverse variance weighted	14	0.391631	0.448218	1.47939	0.614544	3.56134	0.382253
GCA-900199385 sp900320755	Aortic Dissection || Finngen_R10	Simple mode	14	0.644354	1.00128	1.90476	0.267627	13.5566	0.531071
GCA-900199385 sp900320755	Aortic Dissection || Finngen_R10	Weighted mode	14	0.603227	1.04761	1.82801	0.234551	14.2469	0.574574
Geminocystis	Aortic Dissection || Finngen_R10	MR Egger	11	0.311993	1.26195	1.36615	0.11516	16.2065	0.810277
Geminocystis	Aortic Dissection || Finngen_R10	Weighted median	11	0.120041	0.576199	1.12754	0.364471	3.48822	0.834969
Geminocystis	Aortic Dissection || Finngen_R10	Inverse variance weighted	11	-0.181236	0.521359	0.834239	0.300262	2.31782	0.728124
Geminocystis	Aortic Dissection || Finngen_R10	Simple mode	11	0.108639	0.905466	1.11476	0.188987	6.57551	0.906875
Geminocystis	Aortic Dissection || Finngen_R10	Weighted mode	11	0.209388	0.783871	1.23292	0.265272	5.73035	0.794804
Gemmatimonadaceae	Aortic Dissection || Finngen_R10	MR Egger	20	2.16581	1.6512	8.72165	0.34282	221.886	0.206121
Gemmatimonadaceae	Aortic Dissection || Finngen_R10	Weighted median	20	0.204801	0.730761	1.22728	0.293027	5.1402	0.779281
Gemmatimonadaceae	Aortic Dissection || Finngen_R10	Inverse variance weighted	20	-0.156659	0.557048	0.854996	0.286943	2.54761	0.778533
Gemmatimonadaceae	Aortic Dissection || Finngen_R10	Simple mode	20	0.32503	1.36004	1.38407	0.0962655	19.8997	0.813676
Gemmatimonadaceae	Aortic Dissection || Finngen_R10	Weighted mode	20	0.492874	1.14155	1.63701	0.174721	15.3377	0.670777
Geobacteraceae	Aortic Dissection || Finngen_R10	MR Egger	8	-1.7476	1.69743	0.174191	0.00625381	4.85185	0.342921
Geobacteraceae	Aortic Dissection || Finngen_R10	Weighted median	8	0.00107468	1.11831	1.00108	0.111826	8.96168	0.999233
Geobacteraceae	Aortic Dissection || Finngen_R10	Inverse variance weighted	8	-0.425505	0.876365	0.65344	0.117281	3.64068	0.627298
Geobacteraceae	Aortic Dissection || Finngen_R10	Simple mode	8	0.713938	1.77738	2.04202	0.0626795	66.5262	0.6999
Geobacteraceae	Aortic Dissection || Finngen_R10	Weighted mode	8	0.660202	1.74681	1.93518	0.0630679	59.3794	0.716669
Geobacter C	Aortic Dissection || Finngen_R10	MR Egger	11	-2.29495	1.37452	0.100767	0.00681244	1.4905	0.129331
Geobacter C	Aortic Dissection || Finngen_R10	Weighted median	11	0.449829	0.910571	1.56804	0.263187	9.34225	0.621301
Geobacter C	Aortic Dissection || Finngen_R10	Inverse variance weighted	11	0.438533	0.647696	1.55043	0.435634	5.51801	0.498364
Geobacter C	Aortic Dissection || Finngen_R10	Simple mode	11	0.351904	1.38679	1.42177	0.0938366	21.5421	0.804826
Geobacter C	Aortic Dissection || Finngen_R10	Weighted mode	11	0.633483	1.48082	1.88416	0.103423	34.3257	0.677869
Gillisia	Aortic Dissection || Finngen_R10	MR Egger	11	0.334453	2.54349	1.39718	0.00955415	204.319	0.898277
Gillisia	Aortic Dissection || Finngen_R10	Weighted median	11	-0.286653	0.59268	0.750772	0.234968	2.39888	0.628631
Gillisia	Aortic Dissection || Finngen_R10	Inverse variance weighted	11	-0.24478	0.454899	0.782876	0.320978	1.90946	0.590509
Gillisia	Aortic Dissection || Finngen_R10	Simple mode	11	-0.948458	0.991243	0.387338	0.0555044	2.70304	0.361209
Gillisia	Aortic Dissection || Finngen_R10	Weighted mode	11	-0.948458	0.957989	0.387338	0.0592424	2.53249	0.3455
Gluconobacter	Aortic Dissection || Finngen_R10	MR Egger	17	1.27824	1.18866	3.59031	0.349404	36.8923	0.299205
Gluconobacter	Aortic Dissection || Finngen_R10	Weighted median	17	-0.591059	0.705512	0.553741	0.138919	2.20724	0.402158
Gluconobacter	Aortic Dissection || Finngen_R10	Inverse variance weighted	17	0.155732	0.508526	1.16851	0.431288	3.16592	0.75942
Gluconobacter	Aortic Dissection || Finngen_R10	Simple mode	17	-1.00552	1.38908	0.365854	0.0240382	5.56818	0.479592
Gluconobacter	Aortic Dissection || Finngen_R10	Weighted mode	17	-0.956837	1.46043	0.384106	0.0219435	6.72351	0.521665
Gordonibacter pamelaeae	Aortic Dissection || Finngen_R10	MR Egger	18	-0.178079	0.443152	0.836876	0.351109	1.99471	0.693114
Gordonibacter pamelaeae	Aortic Dissection || Finngen_R10	Weighted median	18	0.0346427	0.28093	1.03525	0.596916	1.79547	0.901858
Gordonibacter pamelaeae	Aortic Dissection || Finngen_R10	Inverse variance weighted	18	-0.0260307	0.199389	0.974305	0.659131	1.44019	0.89613
Gordonibacter pamelaeae	Aortic Dissection || Finngen_R10	Simple mode	18	0.213735	0.473789	1.23829	0.489245	3.13416	0.657605
Gordonibacter pamelaeae	Aortic Dissection || Finngen_R10	Weighted mode	18	0.249132	0.474297	1.28291	0.506369	3.25032	0.606182
Aureimonas	Aortic Dissection || Finngen_R10	MR Egger	15	1.10362	1.89486	3.01505	0.0735113	123.662	0.570244
Aureimonas	Aortic Dissection || Finngen_R10	Weighted median	15	1.12717	0.88754	3.08691	0.542044	17.5798	0.204087
Aureimonas	Aortic Dissection || Finngen_R10	Inverse variance weighted	15	0.221141	0.695916	1.2475	0.318907	4.87995	0.75066
Aureimonas	Aortic Dissection || Finngen_R10	Simple mode	15	1.81974	1.91803	6.17028	0.143761	264.83	0.358836
Aureimonas	Aortic Dissection || Finngen_R10	Weighted mode	15	1.78725	1.82812	5.97302	0.165985	214.941	0.344841
Gordonibacter	Aortic Dissection || Finngen_R10	MR Egger	17	-0.869918	0.621999	0.418986	0.123807	1.41793	0.182272
Gordonibacter	Aortic Dissection || Finngen_R10	Weighted median	17	-0.069531	0.296837	0.932831	0.521352	1.66907	0.814799
Gordonibacter	Aortic Dissection || Finngen_R10	Inverse variance weighted	17	-0.0360814	0.216239	0.964562	0.63134	1.47366	0.867481
Gordonibacter	Aortic Dissection || Finngen_R10	Simple mode	17	-0.445905	0.557264	0.640244	0.214779	1.90853	0.435334
Gordonibacter	Aortic Dissection || Finngen_R10	Weighted mode	17	-0.473022	0.52444	0.623116	0.222924	1.74173	0.380458
CAG-465 sp000433135	Aortic Dissection || Finngen_R10	MR Egger	16	-0.697855	0.688399	0.497652	0.129107	1.91824	0.327909
CAG-465 sp000433135	Aortic Dissection || Finngen_R10	Weighted median	16	-0.348506	0.374587	0.705742	0.338681	1.47062	0.352177
CAG-465 sp000433135	Aortic Dissection || Finngen_R10	Inverse variance weighted	16	-0.0544939	0.303886	0.946964	0.521988	1.71793	0.857684
CAG-465 sp000433135	Aortic Dissection || Finngen_R10	Simple mode	16	-0.611677	0.690168	0.54244	0.140239	2.09814	0.389459
CAG-465 sp000433135	Aortic Dissection || Finngen_R10	Weighted mode	16	-0.691775	0.65562	0.500687	0.138513	1.80985	0.308058
Gramella	Aortic Dissection || Finngen_R10	MR Egger	15	0.650136	1.06247	1.9158	0.238758	15.3725	0.55115
Gramella	Aortic Dissection || Finngen_R10	Weighted median	15	-0.292148	0.553977	0.746658	0.252096	2.21145	0.59794
Gramella	Aortic Dissection || Finngen_R10	Inverse variance weighted	15	0.00426083	0.412779	1.00427	0.447184	2.25535	0.991764
Gramella	Aortic Dissection || Finngen_R10	Simple mode	15	-0.230432	0.834626	0.79419	0.154695	4.0773	0.786512
Gramella	Aortic Dissection || Finngen_R10	Weighted mode	15	-0.230432	0.829148	0.79419	0.156365	4.03375	0.78514
Haemophilus D sp001679485	Aortic Dissection || Finngen_R10	MR Egger	13	-0.603633	0.446606	0.546821	0.22787	1.31221	0.203643
Haemophilus D sp001679485	Aortic Dissection || Finngen_R10	Weighted median	13	-0.0331601	0.2554	0.967384	0.586405	1.59588	0.896696
Haemophilus D sp001679485	Aortic Dissection || Finngen_R10	Inverse variance weighted	13	-0.00935451	0.209663	0.990689	0.656853	1.49419	0.964413
Haemophilus D sp001679485	Aortic Dissection || Finngen_R10	Simple mode	13	-0.316644	0.449149	0.72859	0.302107	1.75714	0.494276
Haemophilus D sp001679485	Aortic Dissection || Finngen_R10	Weighted mode	13	-0.286217	0.433863	0.7511	0.320912	1.75796	0.52191
Halarcobacter	Aortic Dissection || Finngen_R10	MR Egger	12	-0.838042	1.65824	0.432557	0.0167697	11.1574	0.624243
Halarcobacter	Aortic Dissection || Finngen_R10	Weighted median	12	-0.418277	0.603419	0.65818	0.201699	2.14776	0.488198
Halarcobacter	Aortic Dissection || Finngen_R10	Inverse variance weighted	12	-0.0308642	0.583575	0.969607	0.30892	3.0433	0.957821
Halarcobacter	Aortic Dissection || Finngen_R10	Simple mode	12	0.337158	1.15073	1.40096	0.146861	13.3643	0.774979
Halarcobacter	Aortic Dissection || Finngen_R10	Weighted mode	12	-0.250039	1.1124	0.77877	0.0880058	6.89139	0.826276
Halomonadaceae	Aortic Dissection || Finngen_R10	MR Egger	17	1.44512	2.08133	4.24236	0.0717695	250.77	0.498093
Halomonadaceae	Aortic Dissection || Finngen_R10	Weighted median	17	0.0263053	1.121	1.02665	0.114081	9.23921	0.981279
Halomonadaceae	Aortic Dissection || Finngen_R10	Inverse variance weighted	17	-0.236667	0.826096	0.789254	0.156326	3.98477	0.774504
Halomonadaceae	Aortic Dissection || Finngen_R10	Simple mode	17	0.408443	2.13615	1.50447	0.0228591	99.0169	0.85077
Halomonadaceae	Aortic Dissection || Finngen_R10	Weighted mode	17	-0.0424491	2.20341	0.958439	0.0127638	71.9695	0.984868
Haloplasmatales	Aortic Dissection || Finngen_R10	MR Egger	21	0.0914653	0.408196	1.09578	0.492334	2.43885	0.825093
Haloplasmatales	Aortic Dissection || Finngen_R10	Weighted median	21	0.110003	0.250305	1.11628	0.683454	1.82322	0.660316
Haloplasmatales	Aortic Dissection || Finngen_R10	Inverse variance weighted	21	-0.000384264	0.175598	0.999616	0.708535	1.41028	0.998254
Haloplasmatales	Aortic Dissection || Finngen_R10	Simple mode	21	0.43052	0.550666	1.53806	0.522681	4.52594	0.443479
Haloplasmatales	Aortic Dissection || Finngen_R10	Weighted mode	21	0.498473	0.557436	1.64621	0.552058	4.90889	0.381837
Helicobacter	Aortic Dissection || Finngen_R10	MR Egger	15	0.705403	1.13965	2.02466	0.216904	18.899	0.546632
Helicobacter	Aortic Dissection || Finngen_R10	Weighted median	15	-0.0679642	0.689056	0.934294	0.242074	3.60595	0.921429
Helicobacter	Aortic Dissection || Finngen_R10	Inverse variance weighted	15	0.0283808	0.512221	1.02879	0.376976	2.80761	0.955814
Helicobacter	Aortic Dissection || Finngen_R10	Simple mode	15	-0.161885	1.2586	0.850539	0.0721692	10.0239	0.899485
Helicobacter	Aortic Dissection || Finngen_R10	Weighted mode	15	-0.26432	1.13028	0.767728	0.0837705	7.03597	0.818484
Herbidospora	Aortic Dissection || Finngen_R10	MR Egger	15	0.274579	1.31336	1.31598	0.100299	17.2664	0.837637
Herbidospora	Aortic Dissection || Finngen_R10	Weighted median	15	1.41034	0.693359	4.09733	1.05269	15.9478	0.0419451
Herbidospora	Aortic Dissection || Finngen_R10	Inverse variance weighted	15	0.756249	0.505384	2.13027	0.791121	5.73623	0.134554
Herbidospora	Aortic Dissection || Finngen_R10	Simple mode	15	1.54496	1.3336	4.68778	0.343386	63.996	0.266046
Herbidospora	Aortic Dissection || Finngen_R10	Weighted mode	15	1.48075	1.34254	4.39624	0.316437	61.0768	0.28865
Herbinix	Aortic Dissection || Finngen_R10	MR Egger	16	0.488435	1.08397	1.62976	0.194727	13.6402	0.65918
Herbinix	Aortic Dissection || Finngen_R10	Weighted median	16	0.790125	0.573843	2.20367	0.71562	6.78596	0.168543
Herbinix	Aortic Dissection || Finngen_R10	Inverse variance weighted	16	0.668511	0.433954	1.95133	0.83357	4.56793	0.123435
Herbinix	Aortic Dissection || Finngen_R10	Simple mode	16	0.750341	1.00216	2.11772	0.297036	15.0983	0.465605
Herbinix	Aortic Dissection || Finngen_R10	Weighted mode	16	0.750341	1.0093	2.11772	0.292912	15.3109	0.468707
Holdemania massiliensis	Aortic Dissection || Finngen_R10	MR Egger	21	-0.233249	0.503714	0.791956	0.295074	2.12555	0.648582
Holdemania massiliensis	Aortic Dissection || Finngen_R10	Weighted median	21	-0.044188	0.248485	0.956774	0.587888	1.55713	0.858857
Holdemania massiliensis	Aortic Dissection || Finngen_R10	Inverse variance weighted	21	-0.0234536	0.172928	0.976819	0.696009	1.37092	0.892117
Holdemania massiliensis	Aortic Dissection || Finngen_R10	Simple mode	21	-0.111069	0.484136	0.894877	0.346464	2.31136	0.820874
Holdemania massiliensis	Aortic Dissection || Finngen_R10	Weighted mode	21	-0.129182	0.447832	0.878814	0.365338	2.11397	0.775962
Azorhizobium	Aortic Dissection || Finngen_R10	MR Egger	13	-1.04487	1.40249	0.351739	0.0225113	5.49592	0.471884
Azorhizobium	Aortic Dissection || Finngen_R10	Weighted median	13	0.273825	0.748421	1.31498	0.303286	5.7015	0.714462
Azorhizobium	Aortic Dissection || Finngen_R10	Inverse variance weighted	13	0.100285	0.562744	1.10549	0.36689	3.33097	0.858561
Azorhizobium	Aortic Dissection || Finngen_R10	Simple mode	13	0.231486	1.11427	1.26047	0.141923	11.1948	0.83891
Azorhizobium	Aortic Dissection || Finngen_R10	Weighted mode	13	0.246501	1.15648	1.27954	0.132629	12.3443	0.83479
CAG-475	Aortic Dissection || Finngen_R10	MR Egger	18	-0.746973	0.503426	0.473798	0.176632	1.27092	0.157299
CAG-475	Aortic Dissection || Finngen_R10	Weighted median	18	-0.136842	0.231122	0.872108	0.554415	1.37185	0.553799
CAG-475	Aortic Dissection || Finngen_R10	Inverse variance weighted	18	-0.0943071	0.214228	0.910003	0.597983	1.38483	0.659778
CAG-475	Aortic Dissection || Finngen_R10	Simple mode	18	-0.00830349	0.454392	0.991731	0.407012	2.41646	0.985633
CAG-475	Aortic Dissection || Finngen_R10	Weighted mode	18	0.0173821	0.416512	1.01753	0.449787	2.30193	0.967198
Holdemania sp900120005	Aortic Dissection || Finngen_R10	MR Egger	15	-0.431612	0.466008	0.649462	0.260543	1.61893	0.371223
Holdemania sp900120005	Aortic Dissection || Finngen_R10	Weighted median	15	0.270986	0.221208	1.31126	0.849947	2.02294	0.220564
Holdemania sp900120005	Aortic Dissection || Finngen_R10	Inverse variance weighted	15	0.323702	0.166681	1.38224	0.997011	1.9163	0.0521321
Holdemania sp900120005	Aortic Dissection || Finngen_R10	Simple mode	15	0.150769	0.405476	1.16273	0.525207	2.57411	0.715585
Holdemania sp900120005	Aortic Dissection || Finngen_R10	Weighted mode	15	0.183956	0.403212	1.20196	0.545343	2.64918	0.655224
Holdemania	Aortic Dissection || Finngen_R10	MR Egger	18	0.452793	0.632942	1.5727	0.454857	5.43772	0.484684
Holdemania	Aortic Dissection || Finngen_R10	Weighted median	18	-0.480268	0.279724	0.618618	0.357533	1.07036	0.0859912
Holdemania	Aortic Dissection || Finngen_R10	Inverse variance weighted	18	-0.272663	0.221757	0.761349	0.49297	1.17584	0.218862
Holdemania	Aortic Dissection || Finngen_R10	Simple mode	18	-0.875853	0.614439	0.416507	0.124911	1.38881	0.17213
Holdemania	Aortic Dissection || Finngen_R10	Weighted mode	18	-0.875853	0.632035	0.416507	0.120677	1.43754	0.18373
Hungatella sp900155545	Aortic Dissection || Finngen_R10	MR Egger	14	0.380403	1.08176	1.46287	0.175548	12.1904	0.731196
Hungatella sp900155545	Aortic Dissection || Finngen_R10	Weighted median	14	0.664312	0.544032	1.94315	0.668987	5.64413	0.222052
Hungatella sp900155545	Aortic Dissection || Finngen_R10	Inverse variance weighted	14	0.513201	0.402485	1.67063	0.759063	3.6769	0.202281
Hungatella sp900155545	Aortic Dissection || Finngen_R10	Simple mode	14	1.05045	1.06465	2.85895	0.354776	23.0387	0.341817
Hungatella sp900155545	Aortic Dissection || Finngen_R10	Weighted mode	14	1.23753	1.01747	3.4471	0.469209	25.3246	0.2455
Hydrogenophaga	Aortic Dissection || Finngen_R10	MR Egger	9	0.0668825	1.9938	1.06917	0.0214728	53.236	0.974176
Hydrogenophaga	Aortic Dissection || Finngen_R10	Weighted median	9	-0.334566	0.989753	0.715649	0.10285	4.9796	0.735341
Hydrogenophaga	Aortic Dissection || Finngen_R10	Inverse variance weighted	9	0.316058	0.749103	1.37171	0.315946	5.95541	0.673087
Hydrogenophaga	Aortic Dissection || Finngen_R10	Simple mode	9	-0.73239	1.5397	0.480758	0.0235129	9.82986	0.647027
Hydrogenophaga	Aortic Dissection || Finngen_R10	Weighted mode	9	-0.69346	1.65911	0.499843	0.0193452	12.915	0.686961
Hyphomonas	Aortic Dissection || Finngen_R10	MR Egger	8	-0.4468	2.20837	0.639672	0.00843632	48.5021	0.846352
Hyphomonas	Aortic Dissection || Finngen_R10	Weighted median	8	0.080559	1.08008	1.08389	0.130498	9.00262	0.940544
Hyphomonas	Aortic Dissection || Finngen_R10	Inverse variance weighted	8	0.237213	0.88934	1.26771	0.221819	7.24506	0.789678
Hyphomonas	Aortic Dissection || Finngen_R10	Simple mode	8	-0.177578	1.69413	0.837296	0.0302559	23.1712	0.919459
Hyphomonas	Aortic Dissection || Finngen_R10	Weighted mode	8	-0.162432	1.51125	0.850074	0.0439598	16.4383	0.917422
Intestinimonas massiliensis	Aortic Dissection || Finngen_R10	MR Egger	14	0.224925	1.026	1.25223	0.167623	9.35478	0.830159
Intestinimonas massiliensis	Aortic Dissection || Finngen_R10	Weighted median	14	-0.860694	0.471555	0.422868	0.167807	1.06562	0.0679669
Intestinimonas massiliensis	Aortic Dissection || Finngen_R10	Inverse variance weighted	14	-0.575913	0.350247	0.562191	0.282975	1.11692	0.100113
Intestinimonas massiliensis	Aortic Dissection || Finngen_R10	Simple mode	14	-1.17237	0.797945	0.309631	0.0648066	1.47934	0.165548
Intestinimonas massiliensis	Aortic Dissection || Finngen_R10	Weighted mode	14	-1.10006	0.743376	0.33285	0.0775308	1.42897	0.162743
Jiangellaceae	Aortic Dissection || Finngen_R10	MR Egger	11	1.17185	1.28702	3.22796	0.259059	40.2215	0.386286
Jiangellaceae	Aortic Dissection || Finngen_R10	Weighted median	11	0.612257	0.795757	1.84459	0.387738	8.7753	0.441654
Jiangellaceae	Aortic Dissection || Finngen_R10	Inverse variance weighted	11	1.12027	0.595387	3.06568	0.954384	9.8476	0.0598929
Jiangellaceae	Aortic Dissection || Finngen_R10	Simple mode	11	0.497512	1.36272	1.64462	0.113788	23.7704	0.722649
Jiangellaceae	Aortic Dissection || Finngen_R10	Weighted mode	11	0.261638	1.27095	1.29906	0.107591	15.6849	0.841031
Johnsonella ignava	Aortic Dissection || Finngen_R10	MR Egger	9	1.72116	0.975309	5.591	0.82659	37.8172	0.120964
Johnsonella ignava	Aortic Dissection || Finngen_R10	Weighted median	9	0.759821	0.577824	2.13789	0.688862	6.63498	0.18852
Johnsonella ignava	Aortic Dissection || Finngen_R10	Inverse variance weighted	9	0.6182	0.464153	1.85559	0.747112	4.60867	0.182897
Johnsonella ignava	Aortic Dissection || Finngen_R10	Simple mode	9	0.787726	0.792463	2.19839	0.4651	10.3911	0.349323
Johnsonella ignava	Aortic Dissection || Finngen_R10	Weighted mode	9	0.787726	0.867814	2.19839	0.401242	12.0449	0.390553
K10 sp001941205	Aortic Dissection || Finngen_R10	MR Egger	16	-0.836109	0.488906	0.433393	0.166233	1.12992	0.109295
K10 sp001941205	Aortic Dissection || Finngen_R10	Weighted median	16	0.173079	0.325368	1.18896	0.62836	2.24971	0.594762
K10 sp001941205	Aortic Dissection || Finngen_R10	Inverse variance weighted	16	-0.104059	0.259019	0.901172	0.542408	1.49723	0.687873
K10 sp001941205	Aortic Dissection || Finngen_R10	Simple mode	16	0.282744	0.592871	1.32677	0.41508	4.24088	0.640302
K10 sp001941205	Aortic Dissection || Finngen_R10	Weighted mode	16	0.259006	0.568257	1.29564	0.425377	3.94635	0.65507
K10	Aortic Dissection || Finngen_R10	MR Egger	13	-0.213032	0.565585	0.80813	0.266714	2.4486	0.713592
K10	Aortic Dissection || Finngen_R10	Weighted median	13	-0.0625574	0.316701	0.939359	0.504952	1.74748	0.843414
K10	Aortic Dissection || Finngen_R10	Inverse variance weighted	13	-0.0965404	0.248216	0.907973	0.558197	1.47693	0.697323
K10	Aortic Dissection || Finngen_R10	Simple mode	13	-0.162673	0.585707	0.849869	0.269642	2.67865	0.785941
K10	Aortic Dissection || Finngen_R10	Weighted mode	13	-0.140882	0.604995	0.868592	0.265359	2.84314	0.819792
CAG-485 sp002362485	Aortic Dissection || Finngen_R10	MR Egger	16	0.112024	0.475922	1.11854	0.440087	2.84292	0.81732
CAG-485 sp002362485	Aortic Dissection || Finngen_R10	Weighted median	16	-0.260011	0.306243	0.771043	0.423058	1.40526	0.395862
CAG-485 sp002362485	Aortic Dissection || Finngen_R10	Inverse variance weighted	16	-0.148178	0.223773	0.862278	0.556119	1.33699	0.507857
CAG-485 sp002362485	Aortic Dissection || Finngen_R10	Simple mode	16	-0.33562	0.465902	0.714894	0.286852	1.78166	0.482374
CAG-485 sp002362485	Aortic Dissection || Finngen_R10	Weighted mode	16	-0.345181	0.485454	0.708092	0.27344	1.83365	0.487965
Bacillaceae A	Aortic Dissection || Finngen_R10	MR Egger	14	2.09836	2.39313	8.15278	0.0748564	887.938	0.397796
Bacillaceae A	Aortic Dissection || Finngen_R10	Weighted median	14	1.22228	1.27446	3.39492	0.279248	41.2731	0.337529
Bacillaceae A	Aortic Dissection || Finngen_R10	Inverse variance weighted	14	0.228616	0.914982	1.25686	0.209141	7.55328	0.802697
Bacillaceae A	Aortic Dissection || Finngen_R10	Simple mode	14	1.61853	2.34204	5.04567	0.0512079	497.165	0.501671
Bacillaceae A	Aortic Dissection || Finngen_R10	Weighted mode	14	1.46751	2.28134	4.33842	0.0495926	379.53	0.531235
Kandleria vitulina	Aortic Dissection || Finngen_R10	MR Egger	14	0.163336	0.646533	1.17743	0.331586	4.18096	0.804827
Kandleria vitulina	Aortic Dissection || Finngen_R10	Weighted median	14	0.533884	0.387278	1.70554	0.798372	3.64351	0.168032
Kandleria vitulina	Aortic Dissection || Finngen_R10	Inverse variance weighted	14	0.397086	0.288525	1.48748	0.844995	2.61848	0.168741
Kandleria vitulina	Aortic Dissection || Finngen_R10	Simple mode	14	1.00973	0.711295	2.74486	0.680853	11.0659	0.179267
Kandleria vitulina	Aortic Dissection || Finngen_R10	Weighted mode	14	0.996876	0.695491	2.7098	0.693304	10.5914	0.175371
Kineothrix	Aortic Dissection || Finngen_R10	MR Egger	18	0.0758385	1.39243	1.07879	0.0704163	16.5272	0.957239
Kineothrix	Aortic Dissection || Finngen_R10	Weighted median	18	-0.584843	0.625243	0.557193	0.163602	1.89768	0.34959
Kineothrix	Aortic Dissection || Finngen_R10	Inverse variance weighted	18	-0.647967	0.496463	0.523108	0.197694	1.38417	0.191836
Kineothrix	Aortic Dissection || Finngen_R10	Simple mode	18	-0.378694	1.09074	0.684755	0.0807375	5.80758	0.732711
Kineothrix	Aortic Dissection || Finngen_R10	Weighted mode	18	-0.32795	0.986029	0.720399	0.104291	4.9762	0.743505
KLE1615 sp900066985	Aortic Dissection || Finngen_R10	MR Egger	15	0.0185679	0.50118	1.01874	0.381462	2.72068	0.971009
KLE1615 sp900066985	Aortic Dissection || Finngen_R10	Weighted median	15	-0.28309	0.296529	0.753452	0.421352	1.3473	0.339739
KLE1615 sp900066985	Aortic Dissection || Finngen_R10	Inverse variance weighted	15	-0.0016915	0.219027	0.99831	0.649869	1.53357	0.993838
KLE1615 sp900066985	Aortic Dissection || Finngen_R10	Simple mode	15	-0.554059	0.500585	0.574613	0.215411	1.53279	0.287027
KLE1615 sp900066985	Aortic Dissection || Finngen_R10	Weighted mode	15	-0.58656	0.508425	0.556238	0.205343	1.50675	0.267947
KLE1615	Aortic Dissection || Finngen_R10	MR Egger	11	-0.475279	0.436719	0.621712	0.264147	1.4633	0.304748
KLE1615	Aortic Dissection || Finngen_R10	Weighted median	11	-0.484975	0.270624	0.615712	0.362258	1.0465	0.0731227
KLE1615	Aortic Dissection || Finngen_R10	Inverse variance weighted	11	-0.171249	0.211979	0.842612	0.556144	1.27664	0.419171
KLE1615	Aortic Dissection || Finngen_R10	Simple mode	11	-0.551934	0.479097	0.575835	0.225156	1.4727	0.276106
KLE1615	Aortic Dissection || Finngen_R10	Weighted mode	11	-0.571297	0.418524	0.564792	0.248676	1.28275	0.202165
Klebsiella A	Aortic Dissection || Finngen_R10	MR Egger	41	-0.20307	0.379221	0.816221	0.388158	1.71636	0.59535
Klebsiella A	Aortic Dissection || Finngen_R10	Weighted median	41	0.0623126	0.243353	1.0643	0.660565	1.71478	0.797906
Klebsiella A	Aortic Dissection || Finngen_R10	Inverse variance weighted	41	-0.0713053	0.189072	0.931178	0.642822	1.34888	0.706075
Klebsiella A	Aortic Dissection || Finngen_R10	Simple mode	41	0.246004	0.547242	1.27891	0.437539	3.73818	0.655472
Klebsiella A	Aortic Dissection || Finngen_R10	Weighted mode	41	0.153197	0.486093	1.16555	0.449533	3.02206	0.754279
Klebsiella pneumoniae	Aortic Dissection || Finngen_R10	MR Egger	32	0.306501	0.32225	1.35866	0.722449	2.55515	0.34914
Klebsiella pneumoniae	Aortic Dissection || Finngen_R10	Weighted median	32	0.263736	0.227983	1.30178	0.832676	2.03518	0.247345
Klebsiella pneumoniae	Aortic Dissection || Finngen_R10	Inverse variance weighted	32	0.174288	0.156146	1.1904	0.876554	1.61661	0.26434
Klebsiella pneumoniae	Aortic Dissection || Finngen_R10	Simple mode	32	0.455896	0.409974	1.57759	0.706343	3.52347	0.274684
Klebsiella pneumoniae	Aortic Dissection || Finngen_R10	Weighted mode	32	0.486393	0.423781	1.62644	0.708775	3.73222	0.259854
Klebsiella	Aortic Dissection || Finngen_R10	MR Egger	34	-0.286667	0.330231	0.750761	0.39301	1.43417	0.391813
Klebsiella	Aortic Dissection || Finngen_R10	Weighted median	34	0.160301	0.22299	1.17386	0.758237	1.81731	0.472221
Klebsiella	Aortic Dissection || Finngen_R10	Inverse variance weighted	34	0.0745838	0.168067	1.07744	0.77505	1.4978	0.657206
Klebsiella	Aortic Dissection || Finngen_R10	Simple mode	34	-0.352612	0.483491	0.70285	0.272463	1.81308	0.47096
Klebsiella	Aortic Dissection || Finngen_R10	Weighted mode	34	0.438261	0.462782	1.55001	0.625758	3.83939	0.350515
koll11	Aortic Dissection || Finngen_R10	MR Egger	14	0.873387	1.89828	2.39501	0.0580042	98.8905	0.653674
koll11	Aortic Dissection || Finngen_R10	Weighted median	14	1.88885	1.3226	6.61179	0.494876	88.3368	0.153253
koll11	Aortic Dissection || Finngen_R10	Inverse variance weighted	14	2.01758	0.938473	7.52014	1.19504	47.3228	0.0315663
koll11	Aortic Dissection || Finngen_R10	Simple mode	14	2.44222	2.10106	11.4986	0.187146	706.49	0.265979
koll11	Aortic Dissection || Finngen_R10	Weighted mode	14	1.60029	1.9703	4.95447	0.104194	235.586	0.431296
Lachnoanaerobaculum saburreum	Aortic Dissection || Finngen_R10	MR Egger	15	-1.97947	1.31137	0.138143	0.0105698	1.80546	0.155096
Lachnoanaerobaculum saburreum	Aortic Dissection || Finngen_R10	Weighted median	15	-0.655398	0.620482	0.519235	0.153886	1.75198	0.290843
Lachnoanaerobaculum saburreum	Aortic Dissection || Finngen_R10	Inverse variance weighted	15	-0.57488	0.525357	0.562773	0.200974	1.57589	0.273839
Lachnoanaerobaculum saburreum	Aortic Dissection || Finngen_R10	Simple mode	15	-0.642021	1.18322	0.526228	0.0517603	5.34997	0.595935
Lachnoanaerobaculum saburreum	Aortic Dissection || Finngen_R10	Weighted mode	15	-0.462593	1.17065	0.629649	0.0634774	6.24565	0.698681
Actinomycetales	Aortic Dissection || Finngen_R10	MR Egger	10	-0.704024	0.606954	0.494591	0.150521	1.62516	0.279522
Actinomycetales	Aortic Dissection || Finngen_R10	Weighted median	10	-0.682818	0.33988	0.505192	0.259504	0.983485	0.0445376
Actinomycetales	Aortic Dissection || Finngen_R10	Inverse variance weighted	10	-0.594913	0.249919	0.55161	0.337985	0.900259	0.0172926
Actinomycetales	Aortic Dissection || Finngen_R10	Simple mode	10	-0.973192	0.505902	0.377875	0.140189	1.01855	0.0865453
Actinomycetales	Aortic Dissection || Finngen_R10	Weighted mode	10	-0.742788	0.360071	0.475785	0.234916	0.963629	0.0691555
CAG-485 sp002404675	Aortic Dissection || Finngen_R10	MR Egger	15	-0.246906	0.733602	0.781214	0.185488	3.29022	0.741815
CAG-485 sp002404675	Aortic Dissection || Finngen_R10	Weighted median	15	-0.741816	0.431034	0.476248	0.204611	1.1085	0.0852485
CAG-485 sp002404675	Aortic Dissection || Finngen_R10	Inverse variance weighted	15	-0.479889	0.294972	0.618852	0.347137	1.10325	0.103759
CAG-485 sp002404675	Aortic Dissection || Finngen_R10	Simple mode	15	-0.882641	0.663412	0.413689	0.112711	1.51839	0.204634
CAG-485 sp002404675	Aortic Dissection || Finngen_R10	Weighted mode	15	-0.873125	0.712172	0.417644	0.103417	1.68663	0.240421
Lachnospiraceae	Aortic Dissection || Finngen_R10	MR Egger	13	1.03128	0.863898	2.80467	0.515841	15.2492	0.257682
Lachnospiraceae	Aortic Dissection || Finngen_R10	Weighted median	13	0.393602	0.4585	1.48231	0.60347	3.64102	0.390641
Lachnospiraceae	Aortic Dissection || Finngen_R10	Inverse variance weighted	13	0.403751	0.3559	1.49743	0.745415	3.00812	0.256606
Lachnospiraceae	Aortic Dissection || Finngen_R10	Simple mode	13	0.344772	0.789007	1.41167	0.300688	6.62748	0.669893
Lachnospiraceae	Aortic Dissection || Finngen_R10	Weighted mode	13	0.279035	0.727165	1.32185	0.31784	5.49742	0.707891
Bacillales A	Aortic Dissection || Finngen_R10	MR Egger	12	-3.7802	3.99251	0.0228182	9.11565e-06	57.1183	0.366047
Bacillales A	Aortic Dissection || Finngen_R10	Weighted median	12	-3.17074	1.72814	0.0419724	0.00141888	1.2416	0.0665387
Bacillales A	Aortic Dissection || Finngen_R10	Inverse variance weighted	12	-3.7128	1.5012	0.0244091	0.00128739	0.462803	0.0133899
Bacillales A	Aortic Dissection || Finngen_R10	Simple mode	12	-2.8194	2.79828	0.0596419	0.000247519	14.3713	0.335322
Bacillales A	Aortic Dissection || Finngen_R10	Weighted mode	12	-2.94049	2.56387	0.0528399	0.000347177	8.04216	0.27576
Lachnospirales	Aortic Dissection || Finngen_R10	MR Egger	14	0.456968	1.0189	1.57928	0.214364	11.635	0.66179
Lachnospirales	Aortic Dissection || Finngen_R10	Weighted median	14	0.349067	0.493698	1.41774	0.538708	3.73115	0.479539
Lachnospirales	Aortic Dissection || Finngen_R10	Inverse variance weighted	14	0.263809	0.384651	1.30188	0.61256	2.76689	0.492815
Lachnospirales	Aortic Dissection || Finngen_R10	Simple mode	14	0.428308	0.837884	1.53466	0.297023	7.92927	0.617797
Lachnospirales	Aortic Dissection || Finngen_R10	Weighted mode	14	0.453813	0.884773	1.5743	0.277942	8.91707	0.616616
Lachnospira rogosae	Aortic Dissection || Finngen_R10	MR Egger	19	0.168379	0.498439	1.18339	0.445499	3.14345	0.739639
Lachnospira rogosae	Aortic Dissection || Finngen_R10	Weighted median	19	-0.145143	0.210993	0.864899	0.571958	1.30787	0.491513
Lachnospira rogosae	Aortic Dissection || Finngen_R10	Inverse variance weighted	19	-0.105635	0.169607	0.899753	0.645284	1.25457	0.533399
Lachnospira rogosae	Aortic Dissection || Finngen_R10	Simple mode	19	0.474409	0.452181	1.60706	0.662413	3.89886	0.307989
Lachnospira rogosae	Aortic Dissection || Finngen_R10	Weighted mode	19	0.456357	0.41642	1.57831	0.697798	3.56991	0.287566
Lachnospira sp000437735	Aortic Dissection || Finngen_R10	MR Egger	9	0.0099274	0.392563	1.00998	0.467902	2.18006	0.980531
Lachnospira sp000437735	Aortic Dissection || Finngen_R10	Weighted median	9	-0.0665267	0.225351	0.935638	0.601568	1.45523	0.767831
Lachnospira sp000437735	Aortic Dissection || Finngen_R10	Inverse variance weighted	9	-0.150194	0.167192	0.860541	0.62009	1.19423	0.369007
Lachnospira sp000437735	Aortic Dissection || Finngen_R10	Simple mode	9	0.0928774	0.365064	1.09733	0.536521	2.24432	0.805593
Lachnospira sp000437735	Aortic Dissection || Finngen_R10	Weighted mode	9	0.0674927	0.340045	1.06982	0.549363	2.08336	0.847619
Lactobacillus B ruminis	Aortic Dissection || Finngen_R10	MR Egger	21	-0.586429	0.399514	0.55631	0.25424	1.21728	0.158504
Lactobacillus B ruminis	Aortic Dissection || Finngen_R10	Weighted median	21	-0.123721	0.243255	0.883626	0.548537	1.42341	0.611028
Lactobacillus B ruminis	Aortic Dissection || Finngen_R10	Inverse variance weighted	21	-0.125034	0.200265	0.882467	0.595978	1.30667	0.532403
Lactobacillus B ruminis	Aortic Dissection || Finngen_R10	Simple mode	21	-0.0965283	0.47405	0.907984	0.358557	2.29931	0.840705
Lactobacillus B ruminis	Aortic Dissection || Finngen_R10	Weighted mode	21	-0.120775	0.481948	0.886233	0.344593	2.27924	0.804681
Lactobacillus B salivarius	Aortic Dissection || Finngen_R10	MR Egger	26	-1.51786	0.611464	0.21918	0.066117	0.726592	0.0204412
Lactobacillus B salivarius	Aortic Dissection || Finngen_R10	Weighted median	26	-0.1008	0.34369	0.904114	0.460966	1.77328	0.769304
Lactobacillus B salivarius	Aortic Dissection || Finngen_R10	Inverse variance weighted	26	-0.0799005	0.295449	0.923208	0.517378	1.64737	0.786824
Lactobacillus B salivarius	Aortic Dissection || Finngen_R10	Simple mode	26	0.0533318	0.646674	1.05478	0.296963	3.74646	0.934929
Lactobacillus B salivarius	Aortic Dissection || Finngen_R10	Weighted mode	26	-0.0266197	0.654611	0.973731	0.269913	3.51281	0.967886
Lactobacillus B	Aortic Dissection || Finngen_R10	MR Egger	23	-0.120422	0.325831	0.886546	0.46811	1.67901	0.715393
Lactobacillus B	Aortic Dissection || Finngen_R10	Weighted median	23	-0.153127	0.249744	0.858021	0.52591	1.39986	0.539787
Lactobacillus B	Aortic Dissection || Finngen_R10	Inverse variance weighted	23	-0.164729	0.175491	0.848124	0.601282	1.1963	0.347899
Lactobacillus B	Aortic Dissection || Finngen_R10	Simple mode	23	-0.262967	0.469483	0.768768	0.306311	1.92942	0.581057
Lactobacillus B	Aortic Dissection || Finngen_R10	Weighted mode	23	-0.244047	0.437771	0.783451	0.33218	1.84778	0.58283
Lactococcus lactis	Aortic Dissection || Finngen_R10	MR Egger	12	-0.329585	0.550891	0.719222	0.244307	2.11734	0.56296
Lactococcus lactis	Aortic Dissection || Finngen_R10	Weighted median	12	0.0896121	0.342553	1.09375	0.558896	2.14045	0.793629
Lactococcus lactis	Aortic Dissection || Finngen_R10	Inverse variance weighted	12	0.153002	0.268395	1.16533	0.688629	1.97202	0.568637
Lactococcus lactis	Aortic Dissection || Finngen_R10	Simple mode	12	-0.0701065	0.543619	0.932295	0.32123	2.70577	0.899715
Lactococcus lactis	Aortic Dissection || Finngen_R10	Weighted mode	12	0.0338272	0.523104	1.03441	0.371036	2.88381	0.9496
Lawsonibacter sp000492175	Aortic Dissection || Finngen_R10	MR Egger	10	2.51444	2.7292	12.3596	0.0587304	2601.05	0.383831
Lawsonibacter sp000492175	Aortic Dissection || Finngen_R10	Weighted median	10	-1.71956	0.829628	0.179146	0.0352381	0.910751	0.0382017
Lawsonibacter sp000492175	Aortic Dissection || Finngen_R10	Inverse variance weighted	10	-1.14125	0.846606	0.31942	0.0607739	1.67884	0.17765
Lawsonibacter sp000492175	Aortic Dissection || Finngen_R10	Simple mode	10	-1.92252	1.25782	0.146238	0.0124273	1.72085	0.160752
Lawsonibacter sp000492175	Aortic Dissection || Finngen_R10	Weighted mode	10	-1.89025	1.28713	0.151035	0.0121184	1.88238	0.176013
CAG-488 sp000434055	Aortic Dissection || Finngen_R10	MR Egger	15	-0.943928	0.583273	0.389097	0.124041	1.22053	0.129586
CAG-488 sp000434055	Aortic Dissection || Finngen_R10	Weighted median	15	-0.241683	0.358722	0.785305	0.388766	1.58631	0.500481
CAG-488 sp000434055	Aortic Dissection || Finngen_R10	Inverse variance weighted	15	0.0348463	0.25391	1.03546	0.629508	1.7032	0.890842
CAG-488 sp000434055	Aortic Dissection || Finngen_R10	Simple mode	15	-0.413924	0.608967	0.661051	0.200388	2.18071	0.507769
CAG-488 sp000434055	Aortic Dissection || Finngen_R10	Weighted mode	15	-0.383421	0.580049	0.681526	0.218642	2.12437	0.519333
Lawsonibacter sp002161175	Aortic Dissection || Finngen_R10	MR Egger	10	-2.16138	1.05668	0.115166	0.0145163	0.913673	0.0750376
Lawsonibacter sp002161175	Aortic Dissection || Finngen_R10	Weighted median	10	-1.48238	0.568043	0.227097	0.0745904	0.691416	0.00906421
Lawsonibacter sp002161175	Aortic Dissection || Finngen_R10	Inverse variance weighted	10	-1.33154	0.436551	0.264071	0.112233	0.621326	0.0022874
Lawsonibacter sp002161175	Aortic Dissection || Finngen_R10	Simple mode	10	-1.81928	0.873169	0.162143	0.0292848	0.897749	0.066881
Lawsonibacter sp002161175	Aortic Dissection || Finngen_R10	Weighted mode	10	-1.75756	0.901868	0.172465	0.0294452	1.01015	0.0831263
Lawsonibacter sp900066645	Aortic Dissection || Finngen_R10	MR Egger	22	-0.00152597	0.706495	0.998475	0.25001	3.98766	0.998298
Lawsonibacter sp900066645	Aortic Dissection || Finngen_R10	Weighted median	22	0.0391048	0.341716	1.03988	0.532241	2.03169	0.908892
Lawsonibacter sp900066645	Aortic Dissection || Finngen_R10	Inverse variance weighted	22	0.166845	0.259319	1.18157	0.710761	1.96425	0.519965
Lawsonibacter sp900066645	Aortic Dissection || Finngen_R10	Simple mode	22	0.0947035	0.628237	1.09933	0.320895	3.76613	0.881615
Lawsonibacter sp900066645	Aortic Dissection || Finngen_R10	Weighted mode	22	0.0774186	0.607888	1.08049	0.328229	3.55687	0.89987
Bacilli A	Aortic Dissection || Finngen_R10	MR Egger	16	3.10893	3.96221	22.397	0.00949476	52831.6	0.445737
Bacilli A	Aortic Dissection || Finngen_R10	Weighted median	16	2.89177	2.01907	18.0252	0.344519	943.073	0.152078
Bacilli A	Aortic Dissection || Finngen_R10	Inverse variance weighted	16	1.3408	1.48935	3.82209	0.206321	70.8041	0.367983
Bacilli A	Aortic Dissection || Finngen_R10	Simple mode	16	5.29906	3.86569	200.148	0.102521	390742	0.190604
Bacilli A	Aortic Dissection || Finngen_R10	Weighted mode	16	5.2214	3.20042	185.194	0.34944	98147.5	0.123602
Leclercia	Aortic Dissection || Finngen_R10	MR Egger	17	0.100748	0.850221	1.106	0.208945	5.85433	0.907247
Leclercia	Aortic Dissection || Finngen_R10	Weighted median	17	0.482046	0.609913	1.61938	0.489984	5.35203	0.429322
Leclercia	Aortic Dissection || Finngen_R10	Inverse variance weighted	17	0.311101	0.425864	1.36493	0.592389	3.14494	0.465074
Leclercia	Aortic Dissection || Finngen_R10	Simple mode	17	0.587443	1.10941	1.79938	0.204537	15.8298	0.603724
Leclercia	Aortic Dissection || Finngen_R10	Weighted mode	17	0.610835	0.956419	1.84197	0.282593	12.0061	0.532075
Lentimicrobiaceae	Aortic Dissection || Finngen_R10	MR Egger	15	0.219941	1.72816	1.246	0.0421192	36.8603	0.900675
Lentimicrobiaceae	Aortic Dissection || Finngen_R10	Weighted median	15	-0.149161	0.740893	0.86143	0.201632	3.68028	0.840443
Lentimicrobiaceae	Aortic Dissection || Finngen_R10	Inverse variance weighted	15	0.201193	0.563356	1.22286	0.405358	3.68906	0.720992
Lentimicrobiaceae	Aortic Dissection || Finngen_R10	Simple mode	15	-0.539565	1.2759	0.583002	0.0478193	7.10782	0.678799
Lentimicrobiaceae	Aortic Dissection || Finngen_R10	Weighted mode	15	-0.487654	1.34169	0.614065	0.0442738	8.51691	0.721689
Leptospirae	Aortic Dissection || Finngen_R10	MR Egger	22	-1.55546	1.98616	0.211093	0.00430349	10.3545	0.442716
Leptospirae	Aortic Dissection || Finngen_R10	Weighted median	22	-0.763613	1.09079	0.46598	0.0549374	3.95245	0.483893
Leptospirae	Aortic Dissection || Finngen_R10	Inverse variance weighted	22	-0.714346	0.791509	0.489512	0.103757	2.30946	0.366785
Leptospirae	Aortic Dissection || Finngen_R10	Simple mode	22	-1.91007	2.33071	0.14807	0.00153648	14.2694	0.421691
Leptospirae	Aortic Dissection || Finngen_R10	Weighted mode	22	-2.19343	2.18899	0.111534	0.00152791	8.14164	0.327737
Leptospirales	Aortic Dissection || Finngen_R10	MR Egger	20	-2.41178	2.36002	0.0896554	0.000878393	9.1509	0.320352
Leptospirales	Aortic Dissection || Finngen_R10	Weighted median	20	-0.0173375	1.10141	0.982812	0.113483	8.51156	0.987441
Leptospirales	Aortic Dissection || Finngen_R10	Inverse variance weighted	20	-0.552109	0.817147	0.575734	0.116052	2.85622	0.49926
Leptospirales	Aortic Dissection || Finngen_R10	Simple mode	20	1.58879	2.28931	4.89783	0.0551194	435.214	0.496077
Leptospirales	Aortic Dissection || Finngen_R10	Weighted mode	20	1.58879	2.2346	4.89783	0.0613585	390.96	0.485724
Leuconostoc mesenteroides	Aortic Dissection || Finngen_R10	MR Egger	13	-0.604282	0.43759	0.546467	0.231782	1.28839	0.19471
Leuconostoc mesenteroides	Aortic Dissection || Finngen_R10	Weighted median	13	0.0874641	0.266893	1.0914	0.646847	1.84149	0.743129
Leuconostoc mesenteroides	Aortic Dissection || Finngen_R10	Inverse variance weighted	13	-0.0153971	0.195857	0.984721	0.670804	1.44554	0.93734
Leuconostoc mesenteroides	Aortic Dissection || Finngen_R10	Simple mode	13	0.283829	0.450253	1.32821	0.549544	3.21017	0.540268
Leuconostoc mesenteroides	Aortic Dissection || Finngen_R10	Weighted mode	13	0.262539	0.483891	1.30023	0.503643	3.35672	0.597367
Leuconostoc	Aortic Dissection || Finngen_R10	MR Egger	17	-0.259516	0.607518	0.771425	0.234512	2.5376	0.675321
Leuconostoc	Aortic Dissection || Finngen_R10	Weighted median	17	0.16494	0.305065	1.17932	0.648568	2.14442	0.588735
Leuconostoc	Aortic Dissection || Finngen_R10	Inverse variance weighted	17	-0.114283	0.271013	0.892005	0.524417	1.51725	0.673251
Leuconostoc	Aortic Dissection || Finngen_R10	Simple mode	17	0.43565	0.574199	1.54597	0.501687	4.76397	0.459058
Leuconostoc	Aortic Dissection || Finngen_R10	Weighted mode	17	0.405682	0.539728	1.50033	0.520907	4.32126	0.46318
Magnetospirillum A	Aortic Dissection || Finngen_R10	MR Egger	8	1.18488	1.80261	3.27029	0.0955368	111.944	0.535367
Magnetospirillum A	Aortic Dissection || Finngen_R10	Weighted median	8	1.17973	0.925001	3.25351	0.530854	19.9402	0.202172
Magnetospirillum A	Aortic Dissection || Finngen_R10	Inverse variance weighted	8	1.61072	0.724937	5.00643	1.20906	20.7304	0.0262915
Magnetospirillum A	Aortic Dissection || Finngen_R10	Simple mode	8	0.738588	1.64503	2.09298	0.0832704	52.6064	0.667015
Magnetospirillum A	Aortic Dissection || Finngen_R10	Weighted mode	8	0.781477	1.48454	2.1847	0.119049	40.0921	0.614865
CAG-488	Aortic Dissection || Finngen_R10	MR Egger	22	-0.11097	0.495037	0.894966	0.339174	2.36152	0.824903
CAG-488	Aortic Dissection || Finngen_R10	Weighted median	22	0.311716	0.341598	1.36577	0.699201	2.66778	0.361494
CAG-488	Aortic Dissection || Finngen_R10	Inverse variance weighted	22	0.21975	0.236019	1.24576	0.784391	1.97852	0.351819
CAG-488	Aortic Dissection || Finngen_R10	Simple mode	22	0.597135	0.691686	1.81691	0.468336	7.04868	0.397724
CAG-488	Aortic Dissection || Finngen_R10	Weighted mode	22	0.514102	0.691648	1.67214	0.431051	6.48656	0.465536
Marinilabiliaceae	Aortic Dissection || Finngen_R10	MR Egger	16	3.80309	1.40574	44.8393	2.8515	705.092	0.0170749
Marinilabiliaceae	Aortic Dissection || Finngen_R10	Weighted median	16	1.22736	0.833198	3.4122	0.666503	17.469	0.140732
Marinilabiliaceae	Aortic Dissection || Finngen_R10	Inverse variance weighted	16	-0.230295	0.696494	0.7943	0.202823	3.11066	0.74091
Marinilabiliaceae	Aortic Dissection || Finngen_R10	Simple mode	16	1.75304	1.4586	5.7721	0.33094	100.674	0.248048
Marinilabiliaceae	Aortic Dissection || Finngen_R10	Weighted mode	16	1.71997	1.36137	5.58438	0.387398	80.4993	0.225723
Massiliomicrobiota sp002160815	Aortic Dissection || Finngen_R10	MR Egger	25	0.384787	0.504471	1.4693	0.546634	3.94935	0.453362
Massiliomicrobiota sp002160815	Aortic Dissection || Finngen_R10	Weighted median	25	0.0120795	0.252574	1.01215	0.616951	1.66051	0.961855
Massiliomicrobiota sp002160815	Aortic Dissection || Finngen_R10	Inverse variance weighted	25	-0.121792	0.199891	0.885333	0.59835	1.30996	0.542332
Massiliomicrobiota sp002160815	Aortic Dissection || Finngen_R10	Simple mode	25	-0.201587	0.487118	0.817433	0.314636	2.12371	0.682669
Massiliomicrobiota sp002160815	Aortic Dissection || Finngen_R10	Weighted mode	25	-0.246943	0.466846	0.781185	0.312872	1.95048	0.601692
Massiliomicrobiota	Aortic Dissection || Finngen_R10	MR Egger	17	-0.675978	0.517722	0.508659	0.184388	1.4032	0.211333
Massiliomicrobiota	Aortic Dissection || Finngen_R10	Weighted median	17	0.0465729	0.244869	1.04767	0.64832	1.69302	0.849156
Massiliomicrobiota	Aortic Dissection || Finngen_R10	Inverse variance weighted	17	0.190585	0.177933	1.20996	0.85371	1.71486	0.284121
Massiliomicrobiota	Aortic Dissection || Finngen_R10	Simple mode	17	-0.147782	0.431484	0.862619	0.370282	2.00958	0.736435
Massiliomicrobiota	Aortic Dissection || Finngen_R10	Weighted mode	17	-0.147782	0.407523	0.862619	0.388086	1.91739	0.721624
Acetobacterales	Aortic Dissection || Finngen_R10	MR Egger	17	-2.45877	4.38801	0.0855399	1.57406e-05	464.855	0.583521
Acetobacterales	Aortic Dissection || Finngen_R10	Weighted median	17	-2.13617	1.2875	0.118106	0.00946956	1.47305	0.0970839
Acetobacterales	Aortic Dissection || Finngen_R10	Inverse variance weighted	17	-0.678256	1.05709	0.507502	0.0639184	4.02948	0.521116
Acetobacterales	Aortic Dissection || Finngen_R10	Simple mode	17	-2.40186	2.3673	0.0905489	0.000874575	9.37496	0.325394
Acetobacterales	Aortic Dissection || Finngen_R10	Weighted mode	17	-2.40186	2.45556	0.0905489	0.000735641	11.1455	0.342568
Bacillus AY	Aortic Dissection || Finngen_R10	MR Egger	19	1.87511	1.02034	6.52153	0.882718	48.1811	0.0836431
Bacillus AY	Aortic Dissection || Finngen_R10	Weighted median	19	0.248153	0.654494	1.28166	0.355349	4.62261	0.704575
Bacillus AY	Aortic Dissection || Finngen_R10	Inverse variance weighted	19	0.12302	0.458595	1.13091	0.460324	2.77838	0.788503
Bacillus AY	Aortic Dissection || Finngen_R10	Simple mode	19	-1.61295	1.32896	0.199298	0.0147322	2.69613	0.240551
Bacillus AY	Aortic Dissection || Finngen_R10	Weighted mode	19	-1.5405	1.32378	0.214274	0.016001	2.86939	0.259733
Megamonas funiformis	Aortic Dissection || Finngen_R10	MR Egger	33	-0.538773	0.286612	0.583464	0.332694	1.02325	0.0695624
Megamonas funiformis	Aortic Dissection || Finngen_R10	Weighted median	33	-0.364189	0.218637	0.69476	0.452613	1.06645	0.0957684
Megamonas funiformis	Aortic Dissection || Finngen_R10	Inverse variance weighted	33	-0.209485	0.153785	0.811002	0.599953	1.09629	0.173137
Megamonas funiformis	Aortic Dissection || Finngen_R10	Simple mode	33	-0.473257	0.455442	0.62297	0.255145	1.52106	0.306539
Megamonas funiformis	Aortic Dissection || Finngen_R10	Weighted mode	33	-0.444204	0.426962	0.641335	0.277746	1.48089	0.30596
Megamonas	Aortic Dissection || Finngen_R10	MR Egger	38	-0.159652	0.269181	0.85244	0.502959	1.44476	0.556821
Megamonas	Aortic Dissection || Finngen_R10	Weighted median	38	-0.384204	0.196473	0.680993	0.463342	1.00088	0.0505235
Megamonas	Aortic Dissection || Finngen_R10	Inverse variance weighted	38	-0.192363	0.145281	0.825007	0.620571	1.09679	0.185478
Megamonas	Aortic Dissection || Finngen_R10	Simple mode	38	-0.450605	0.397661	0.637243	0.292286	1.38932	0.264446
Megamonas	Aortic Dissection || Finngen_R10	Weighted mode	38	-0.450605	0.391834	0.637243	0.295644	1.37354	0.257528
Megasphaera elsdenii	Aortic Dissection || Finngen_R10	MR Egger	26	-0.400488	0.296218	0.669993	0.374908	1.19734	0.188978
Megasphaera elsdenii	Aortic Dissection || Finngen_R10	Weighted median	26	-0.00157212	0.199693	0.998429	0.675049	1.47672	0.993719
Megasphaera elsdenii	Aortic Dissection || Finngen_R10	Inverse variance weighted	26	-0.0441332	0.148829	0.956826	0.714739	1.28091	0.76682
Megasphaera elsdenii	Aortic Dissection || Finngen_R10	Simple mode	26	-0.184379	0.406118	0.831621	0.375172	1.8434	0.653744
Megasphaera elsdenii	Aortic Dissection || Finngen_R10	Weighted mode	26	-0.0701921	0.415859	0.932215	0.412601	2.10621	0.867321
Megasphaera sp900066485	Aortic Dissection || Finngen_R10	MR Egger	16	-0.351701	0.623098	0.703491	0.207428	2.38589	0.581387
Megasphaera sp900066485	Aortic Dissection || Finngen_R10	Weighted median	16	-0.437906	0.450575	0.645386	0.266859	1.56084	0.331109
Megasphaera sp900066485	Aortic Dissection || Finngen_R10	Inverse variance weighted	16	-0.455157	0.337851	0.634349	0.327147	1.23002	0.177913
Megasphaera sp900066485	Aortic Dissection || Finngen_R10	Simple mode	16	-0.453212	0.804836	0.635584	0.131245	3.07796	0.58168
Megasphaera sp900066485	Aortic Dissection || Finngen_R10	Weighted mode	16	-0.409295	0.755092	0.664118	0.151181	2.91738	0.595748
Megasphaera	Aortic Dissection || Finngen_R10	MR Egger	31	-0.0761038	0.309511	0.92672	0.505228	1.69985	0.807504
Megasphaera	Aortic Dissection || Finngen_R10	Weighted median	31	-0.012899	0.205878	0.987184	0.659403	1.4779	0.950042
Megasphaera	Aortic Dissection || Finngen_R10	Inverse variance weighted	31	0.0728437	0.152172	1.07556	0.798186	1.44933	0.632158
Megasphaera	Aortic Dissection || Finngen_R10	Simple mode	31	-0.110683	0.366456	0.895223	0.436514	1.83597	0.764709
Megasphaera	Aortic Dissection || Finngen_R10	Weighted mode	31	-0.10034	0.369779	0.90453	0.438188	1.86718	0.78798
CAG-495	Aortic Dissection || Finngen_R10	MR Egger	20	-0.242629	0.183745	0.784563	0.547295	1.12469	0.203223
CAG-495	Aortic Dissection || Finngen_R10	Weighted median	20	-0.0449693	0.114175	0.956027	0.764333	1.1958	0.693681
CAG-495	Aortic Dissection || Finngen_R10	Inverse variance weighted	20	-0.00672333	0.0822122	0.993299	0.845473	1.16697	0.934821
CAG-495	Aortic Dissection || Finngen_R10	Simple mode	20	0.072204	0.237777	1.07487	0.674463	1.713	0.764685
CAG-495	Aortic Dissection || Finngen_R10	Weighted mode	20	0.0587473	0.225924	1.06051	0.681088	1.65129	0.797637
Merdibacter massiliensis	Aortic Dissection || Finngen_R10	MR Egger	12	-0.103338	0.840126	0.901822	0.173776	4.68005	0.904542
Merdibacter massiliensis	Aortic Dissection || Finngen_R10	Weighted median	12	0.410986	0.389186	1.5083	0.703407	3.23423	0.290962
Merdibacter massiliensis	Aortic Dissection || Finngen_R10	Inverse variance weighted	12	0.305406	0.299088	1.35718	0.755175	2.43907	0.307195
Merdibacter massiliensis	Aortic Dissection || Finngen_R10	Simple mode	12	0.341042	0.677434	1.40641	0.372794	5.30587	0.624589
Merdibacter massiliensis	Aortic Dissection || Finngen_R10	Weighted mode	12	0.307116	0.619307	1.3595	0.403845	4.5766	0.629722
Methanobacterium B	Aortic Dissection || Finngen_R10	MR Egger	13	0.442345	0.962468	1.55635	0.23596	10.2654	0.654758
Methanobacterium B	Aortic Dissection || Finngen_R10	Weighted median	13	-0.255194	0.561934	0.774766	0.257539	2.33076	0.649732
Methanobacterium B	Aortic Dissection || Finngen_R10	Inverse variance weighted	13	-0.487733	0.42006	0.614017	0.269537	1.39876	0.245599
Methanobacterium B	Aortic Dissection || Finngen_R10	Simple mode	13	0.0350952	0.95117	1.03572	0.160542	6.68181	0.971174
Methanobacterium B	Aortic Dissection || Finngen_R10	Weighted mode	13	-0.0266449	0.926344	0.973707	0.158456	5.9834	0.977526
Methanobrevibacter B	Aortic Dissection || Finngen_R10	MR Egger	14	1.41054	1.26828	4.09818	0.341203	49.2231	0.287848
Methanobrevibacter B	Aortic Dissection || Finngen_R10	Weighted median	14	0.346407	0.574321	1.41398	0.458744	4.35828	0.546403
Methanobrevibacter B	Aortic Dissection || Finngen_R10	Inverse variance weighted	14	0.745584	0.451936	2.10767	0.869175	5.11091	0.0989929
Methanobrevibacter B	Aortic Dissection || Finngen_R10	Simple mode	14	-0.0212314	1.0949	0.978992	0.114494	8.37097	0.984824
Methanobrevibacter B	Aortic Dissection || Finngen_R10	Weighted mode	14	0.146551	1.0138	1.15783	0.158738	8.44522	0.887278
Microvirga	Aortic Dissection || Finngen_R10	MR Egger	8	1.26502	1.59108	3.54315	0.156687	80.121	0.456865
Microvirga	Aortic Dissection || Finngen_R10	Weighted median	8	0.0655315	0.957329	1.06773	0.163518	6.97195	0.945425
Microvirga	Aortic Dissection || Finngen_R10	Inverse variance weighted	8	-0.0870891	0.745937	0.916595	0.212434	3.95487	0.907057
Microvirga	Aortic Dissection || Finngen_R10	Simple mode	8	0.534032	1.61487	1.7058	0.0719989	40.4137	0.750551
Microvirga	Aortic Dissection || Finngen_R10	Weighted mode	8	0.294104	1.52852	1.34192	0.0670844	26.8432	0.852884
Monoglobaceae	Aortic Dissection || Finngen_R10	MR Egger	14	0.739519	0.570527	2.09493	0.684742	6.40931	0.21928
Monoglobaceae	Aortic Dissection || Finngen_R10	Weighted median	14	-0.0993237	0.292831	0.90545	0.510036	1.60741	0.734471
Monoglobaceae	Aortic Dissection || Finngen_R10	Inverse variance weighted	14	-0.309301	0.220329	0.73396	0.476568	1.13037	0.160373
Monoglobaceae	Aortic Dissection || Finngen_R10	Simple mode	14	-0.0404552	0.422537	0.960352	0.419527	2.19837	0.925184
Monoglobaceae	Aortic Dissection || Finngen_R10	Weighted mode	14	-0.0115121	0.40046	0.988554	0.450943	2.1671	0.977503
Bacillus C	Aortic Dissection || Finngen_R10	MR Egger	16	-0.0385402	1.71405	0.962193	0.0334376	27.6878	0.982378
Bacillus C	Aortic Dissection || Finngen_R10	Weighted median	16	-0.183462	0.7631	0.832383	0.186535	3.71439	0.810007
Bacillus C	Aortic Dissection || Finngen_R10	Inverse variance weighted	16	-0.03202	0.667301	0.968487	0.261864	3.58188	0.961729
Bacillus C	Aortic Dissection || Finngen_R10	Simple mode	16	-0.119268	1.38693	0.88757	0.0585633	13.4518	0.932608
Bacillus C	Aortic Dissection || Finngen_R10	Weighted mode	16	-0.295406	1.26445	0.74423	0.0624285	8.87219	0.818436
Monoglobus pectinilyticus	Aortic Dissection || Finngen_R10	MR Egger	20	0.902424	0.498528	2.46557	0.92803	6.55049	0.086996
Monoglobus pectinilyticus	Aortic Dissection || Finngen_R10	Weighted median	20	-0.266366	0.286144	0.766158	0.437268	1.34242	0.351915
Monoglobus pectinilyticus	Aortic Dissection || Finngen_R10	Inverse variance weighted	20	-0.257264	0.219606	0.773164	0.502735	1.18906	0.241406
Monoglobus pectinilyticus	Aortic Dissection || Finngen_R10	Simple mode	20	-0.290168	0.490914	0.748138	0.285829	1.9582	0.561435
Monoglobus pectinilyticus	Aortic Dissection || Finngen_R10	Weighted mode	20	-0.277199	0.451102	0.757904	0.313061	1.83485	0.546179
Monoglobus	Aortic Dissection || Finngen_R10	MR Egger	16	0.814815	0.491537	2.25876	0.861916	5.91935	0.11961
Monoglobus	Aortic Dissection || Finngen_R10	Weighted median	16	-0.219386	0.276144	0.803012	0.467373	1.37969	0.426926
Monoglobus	Aortic Dissection || Finngen_R10	Inverse variance weighted	16	-0.29723	0.201581	0.742873	0.50041	1.10282	0.140347
Monoglobus	Aortic Dissection || Finngen_R10	Simple mode	16	-0.248527	0.441621	0.779949	0.328209	1.85345	0.581912
Monoglobus	Aortic Dissection || Finngen_R10	Weighted mode	16	-0.238895	0.39212	0.787498	0.365149	1.69836	0.551483
Morganella	Aortic Dissection || Finngen_R10	MR Egger	37	0.331499	0.467293	1.39305	0.557443	3.48126	0.482774
Morganella	Aortic Dissection || Finngen_R10	Weighted median	37	-0.0635352	0.341437	0.938441	0.480585	1.8325	0.852381
Morganella	Aortic Dissection || Finngen_R10	Inverse variance weighted	37	0.0374395	0.239048	1.03815	0.649797	1.6586	0.875545
Morganella	Aortic Dissection || Finngen_R10	Simple mode	37	-0.327156	0.713333	0.720971	0.178122	2.91823	0.649257
Morganella	Aortic Dissection || Finngen_R10	Weighted mode	37	-0.25385	0.690455	0.775808	0.20046	3.00249	0.715282
Mycobacteriaceae	Aortic Dissection || Finngen_R10	MR Egger	16	-1.24819	1.52564	0.287024	0.01443	5.70916	0.426984
Mycobacteriaceae	Aortic Dissection || Finngen_R10	Weighted median	16	-0.647339	0.930636	0.523437	0.0844678	3.24367	0.486687
Mycobacteriaceae	Aortic Dissection || Finngen_R10	Inverse variance weighted	16	-0.518365	0.697949	0.595493	0.151625	2.33875	0.457665
Mycobacteriaceae	Aortic Dissection || Finngen_R10	Simple mode	16	-0.895266	1.63575	0.408499	0.0165506	10.0825	0.592214
Mycobacteriaceae	Aortic Dissection || Finngen_R10	Weighted mode	16	-1.04893	1.60807	0.350312	0.0149844	8.18976	0.524084
Akkermansia muciniphila B	Aortic Dissection || Finngen_R10	MR Egger	19	-0.123943	0.233376	0.883431	0.559137	1.39581	0.602231
Akkermansia muciniphila B	Aortic Dissection || Finngen_R10	Weighted median	19	-0.164479	0.153281	0.848335	0.628192	1.14563	0.283246
Akkermansia muciniphila B	Aortic Dissection || Finngen_R10	Inverse variance weighted	19	-0.211377	0.113384	0.809469	0.648166	1.01091	0.0622851
Akkermansia muciniphila B	Aortic Dissection || Finngen_R10	Simple mode	19	-0.218359	0.274581	0.803837	0.469288	1.37688	0.436834
Akkermansia muciniphila B	Aortic Dissection || Finngen_R10	Weighted mode	19	-0.187745	0.269499	0.828826	0.488721	1.40561	0.494923
Mycoplasmataceae	Aortic Dissection || Finngen_R10	MR Egger	17	-0.141911	1.12508	0.867698	0.0956484	7.87154	0.901301
Mycoplasmataceae	Aortic Dissection || Finngen_R10	Weighted median	17	-0.340164	0.671265	0.711654	0.190931	2.65253	0.61233
Mycoplasmataceae	Aortic Dissection || Finngen_R10	Inverse variance weighted	17	-0.429911	0.481187	0.650567	0.253336	1.67066	0.371623
Mycoplasmataceae	Aortic Dissection || Finngen_R10	Simple mode	17	-0.308513	1.14145	0.734539	0.0784138	6.88076	0.790399
Mycoplasmataceae	Aortic Dissection || Finngen_R10	Weighted mode	17	-0.28623	1.06958	0.75109	0.0923095	6.11136	0.792419
Mycoplasmatales	Aortic Dissection || Finngen_R10	MR Egger	15	0.626109	1.72109	1.87032	0.0641047	54.5684	0.721866
Mycoplasmatales	Aortic Dissection || Finngen_R10	Weighted median	15	-0.0739535	0.828334	0.928715	0.183143	4.7095	0.92886
Mycoplasmatales	Aortic Dissection || Finngen_R10	Inverse variance weighted	15	0.201422	0.607558	1.22314	0.371803	4.02383	0.740247
Mycoplasmatales	Aortic Dissection || Finngen_R10	Simple mode	15	-0.131032	1.42287	0.87719	0.0539416	14.2647	0.927932
Mycoplasmatales	Aortic Dissection || Finngen_R10	Weighted mode	15	-0.0823243	1.40738	0.920973	0.0583794	14.529	0.954181
Mycoplasmoidaceae	Aortic Dissection || Finngen_R10	MR Egger	24	0.915845	0.842658	2.49889	0.479139	13.0326	0.288867
Mycoplasmoidaceae	Aortic Dissection || Finngen_R10	Weighted median	24	0.266878	0.541173	1.30588	0.452114	3.77189	0.621908
Mycoplasmoidaceae	Aortic Dissection || Finngen_R10	Inverse variance weighted	24	0.419395	0.378416	1.52104	0.724481	3.19341	0.267736
Mycoplasmoidaceae	Aortic Dissection || Finngen_R10	Simple mode	24	0.251322	1.02176	1.28572	0.173542	9.52554	0.807888
Mycoplasmoidaceae	Aortic Dissection || Finngen_R10	Weighted mode	24	0.230069	0.936465	1.25869	0.200809	7.88956	0.80811
Negativibacillus massiliensis	Aortic Dissection || Finngen_R10	MR Egger	18	-0.937474	0.720152	0.391616	0.0954674	1.60644	0.211425
Negativibacillus massiliensis	Aortic Dissection || Finngen_R10	Weighted median	18	-0.356759	0.413387	0.699941	0.3113	1.57378	0.388129
Negativibacillus massiliensis	Aortic Dissection || Finngen_R10	Inverse variance weighted	18	-0.0959545	0.296818	0.908505	0.507775	1.62549	0.746485
Negativibacillus massiliensis	Aortic Dissection || Finngen_R10	Simple mode	18	-0.752989	0.717818	0.470957	0.115335	1.92309	0.308865
Negativibacillus massiliensis	Aortic Dissection || Finngen_R10	Weighted mode	18	-0.766656	0.754582	0.464564	0.10586	2.03872	0.323871
Negativibacillus sp000435195	Aortic Dissection || Finngen_R10	MR Egger	14	0.207098	0.433582	1.2301	0.525858	2.87749	0.641486
Negativibacillus sp000435195	Aortic Dissection || Finngen_R10	Weighted median	14	0.0460637	0.242867	1.04714	0.650538	1.68553	0.84957
Negativibacillus sp000435195	Aortic Dissection || Finngen_R10	Inverse variance weighted	14	0.0956389	0.184255	1.10036	0.766822	1.57898	0.60372
Negativibacillus sp000435195	Aortic Dissection || Finngen_R10	Simple mode	14	0.201418	0.454342	1.22314	0.502032	2.98001	0.664824
Negativibacillus sp000435195	Aortic Dissection || Finngen_R10	Weighted mode	14	0.201418	0.428804	1.22314	0.5278	2.83452	0.646336
Negativibacillus	Aortic Dissection || Finngen_R10	MR Egger	10	0.909307	0.810506	2.4826	0.50698	12.1569	0.294446
Negativibacillus	Aortic Dissection || Finngen_R10	Weighted median	10	0.491753	0.351788	1.63518	0.820575	3.25847	0.162152
Negativibacillus	Aortic Dissection || Finngen_R10	Inverse variance weighted	10	0.392683	0.254981	1.48095	0.898455	2.44109	0.123548
Negativibacillus	Aortic Dissection || Finngen_R10	Simple mode	10	0.435401	0.549006	1.54558	0.526949	4.53332	0.448138
Negativibacillus	Aortic Dissection || Finngen_R10	Weighted mode	10	0.523684	0.472975	1.68824	0.66808	4.26617	0.296915
Bacillus	Aortic Dissection || Finngen_R10	MR Egger	13	-2.48309	1.81545	0.0834847	0.0023783	2.93053	0.198681
Bacillus	Aortic Dissection || Finngen_R10	Weighted median	13	-0.848338	1.10215	0.428126	0.0493628	3.71316	0.441472
Bacillus	Aortic Dissection || Finngen_R10	Inverse variance weighted	13	-0.905754	0.816912	0.404237	0.0815204	2.0045	0.267537
Bacillus	Aortic Dissection || Finngen_R10	Simple mode	13	-1.63763	2.015	0.194441	0.00374613	10.0923	0.432209
Bacillus	Aortic Dissection || Finngen_R10	Weighted mode	13	-1.5372	2.04504	0.214982	0.00390509	11.8351	0.466735
NK4A144	Aortic Dissection || Finngen_R10	MR Egger	14	0.784679	2.48294	2.1917	0.0168755	284.646	0.757411
NK4A144	Aortic Dissection || Finngen_R10	Weighted median	14	0.506728	0.870924	1.65985	0.301109	9.14985	0.560683
NK4A144	Aortic Dissection || Finngen_R10	Inverse variance weighted	14	0.743109	0.795987	2.10246	0.441743	10.0066	0.350526
NK4A144	Aortic Dissection || Finngen_R10	Simple mode	14	0.351664	1.7989	1.42143	0.0418284	48.3037	0.848033
NK4A144	Aortic Dissection || Finngen_R10	Weighted mode	14	0.351664	1.67594	1.42143	0.0532276	37.959	0.837052
Odoribacter laneus	Aortic Dissection || Finngen_R10	MR Egger	20	0.0777695	0.38529	1.08087	0.507936	2.30007	0.8423
Odoribacter laneus	Aortic Dissection || Finngen_R10	Weighted median	20	-0.0963227	0.256201	0.908171	0.549649	1.50055	0.706942
Odoribacter laneus	Aortic Dissection || Finngen_R10	Inverse variance weighted	20	-0.00667924	0.191284	0.993343	0.682771	1.44518	0.972145
Odoribacter laneus	Aortic Dissection || Finngen_R10	Simple mode	20	-0.206338	0.459833	0.813558	0.330347	2.00358	0.658707
Odoribacter laneus	Aortic Dissection || Finngen_R10	Weighted mode	20	-0.18482	0.464909	0.831254	0.334192	2.06763	0.6954
Olsenella C	Aortic Dissection || Finngen_R10	MR Egger	12	0.00878264	0.729111	1.00882	0.241647	4.21159	0.990626
Olsenella C	Aortic Dissection || Finngen_R10	Weighted median	12	0.0526778	0.462273	1.05409	0.425974	2.60839	0.909274
Olsenella C	Aortic Dissection || Finngen_R10	Inverse variance weighted	12	-0.1499	0.341926	0.860794	0.440399	1.68249	0.661098
Olsenella C	Aortic Dissection || Finngen_R10	Simple mode	12	0.571322	0.893783	1.77061	0.307127	10.2076	0.535765
Olsenella C	Aortic Dissection || Finngen_R10	Weighted mode	12	0.533397	0.747177	1.70471	0.394131	7.37329	0.49017
CAG-510 sp002432425	Aortic Dissection || Finngen_R10	MR Egger	14	1.59607	0.814952	4.9336	0.998764	24.3705	0.0738277
CAG-510 sp002432425	Aortic Dissection || Finngen_R10	Weighted median	14	0.120813	0.505444	1.12841	0.419011	3.03886	0.811088
CAG-510 sp002432425	Aortic Dissection || Finngen_R10	Inverse variance weighted	14	0.553856	0.367508	1.73995	0.846658	3.57574	0.131795
CAG-510 sp002432425	Aortic Dissection || Finngen_R10	Simple mode	14	-0.12762	0.832693	0.880188	0.172097	4.50171	0.880546
CAG-510 sp002432425	Aortic Dissection || Finngen_R10	Weighted mode	14	-0.0435412	0.811514	0.957393	0.195126	4.69748	0.958026
Omnitrophota	Aortic Dissection || Finngen_R10	MR Egger	19	0.843757	2.35815	2.32509	0.0228632	236.451	0.724894
Omnitrophota	Aortic Dissection || Finngen_R10	Weighted median	19	0.822741	1.48082	2.27673	0.124972	41.4774	0.578486
Omnitrophota	Aortic Dissection || Finngen_R10	Inverse variance weighted	19	0.769541	1.05268	2.15878	0.274252	16.9928	0.46476
Omnitrophota	Aortic Dissection || Finngen_R10	Simple mode	19	-0.590881	2.72656	0.553839	0.00264537	115.953	0.830869
Omnitrophota	Aortic Dissection || Finngen_R10	Weighted mode	19	0.141533	2.38523	1.15204	0.0107429	123.542	0.953337
Paceibacteria	Aortic Dissection || Finngen_R10	MR Egger	12	1.82637	2.68429	6.21131	0.0322307	1197.01	0.5117
Paceibacteria	Aortic Dissection || Finngen_R10	Weighted median	12	1.71209	1.5379	5.54053	0.271935	112.885	0.265594
Paceibacteria	Aortic Dissection || Finngen_R10	Inverse variance weighted	12	1.65775	1.17872	5.24747	0.520717	52.8808	0.159607
Paceibacteria	Aortic Dissection || Finngen_R10	Simple mode	12	2.46728	2.36513	11.7903	0.114364	1215.52	0.319245
Paceibacteria	Aortic Dissection || Finngen_R10	Weighted mode	12	2.26236	2.38511	9.6057	0.0895942	1029.86	0.363232
Paenibacillales	Aortic Dissection || Finngen_R10	MR Egger	14	1.61561	3.66045	5.03093	0.00385308	6568.85	0.666795
Paenibacillales	Aortic Dissection || Finngen_R10	Weighted median	14	0.0839636	1.9276	1.08759	0.0248692	47.5628	0.965256
Paenibacillales	Aortic Dissection || Finngen_R10	Inverse variance weighted	14	-0.371168	1.44926	0.689928	0.040287	11.8152	0.797868
Paenibacillales	Aortic Dissection || Finngen_R10	Simple mode	14	-0.1926	3.33739	0.824812	0.0011899	571.741	0.954857
Paenibacillales	Aortic Dissection || Finngen_R10	Weighted mode	14	0.26362	3.08313	1.30163	0.00309083	548.153	0.933164
Paenibacillus J	Aortic Dissection || Finngen_R10	MR Egger	14	-0.816787	1.29733	0.441849	0.0347508	5.61802	0.540764
Paenibacillus J	Aortic Dissection || Finngen_R10	Weighted median	14	-0.520939	0.647825	0.593963	0.166847	2.11446	0.421319
Paenibacillus J	Aortic Dissection || Finngen_R10	Inverse variance weighted	14	-0.26275	0.491288	0.768934	0.29356	2.0141	0.592775
Paenibacillus J	Aortic Dissection || Finngen_R10	Simple mode	14	-1.3076	1.10976	0.270468	0.0307231	2.38104	0.259808
Paenibacillus J	Aortic Dissection || Finngen_R10	Weighted mode	14	-1.13622	1.07699	0.321031	0.038886	2.65034	0.310643
Pandoraea	Aortic Dissection || Finngen_R10	MR Egger	15	0.633885	1.50428	1.88492	0.0988142	35.9555	0.680357
Pandoraea	Aortic Dissection || Finngen_R10	Weighted median	15	-0.207537	0.788988	0.812583	0.173088	3.81477	0.792518
Pandoraea	Aortic Dissection || Finngen_R10	Inverse variance weighted	15	0.458376	0.560715	1.5815	0.526963	4.74636	0.413651
Pandoraea	Aortic Dissection || Finngen_R10	Simple mode	15	-0.248014	1.43792	0.780349	0.0465912	13.0699	0.865528
Pandoraea	Aortic Dissection || Finngen_R10	Weighted mode	15	-0.248014	1.4187	0.780349	0.0483803	12.5866	0.863726
Parabacteroides johnsonii	Aortic Dissection || Finngen_R10	MR Egger	20	-0.507291	0.460996	0.602124	0.243937	1.48626	0.285647
Parabacteroides johnsonii	Aortic Dissection || Finngen_R10	Weighted median	20	0.13843	0.242988	1.14847	0.71332	1.84908	0.568881
Parabacteroides johnsonii	Aortic Dissection || Finngen_R10	Inverse variance weighted	20	0.0155093	0.18622	1.01563	0.705054	1.46302	0.933625
Parabacteroides johnsonii	Aortic Dissection || Finngen_R10	Simple mode	20	0.165253	0.442678	1.17969	0.495397	2.80921	0.713055
Parabacteroides johnsonii	Aortic Dissection || Finngen_R10	Weighted mode	20	0.145491	0.393538	1.15661	0.53481	2.50134	0.715694
Parabacteroides sp000436495	Aortic Dissection || Finngen_R10	MR Egger	16	-0.222004	0.212964	0.800912	0.527602	1.2158	0.314873
Parabacteroides sp000436495	Aortic Dissection || Finngen_R10	Weighted median	16	0.013098	0.148184	1.01318	0.757795	1.35464	0.929566
Parabacteroides sp000436495	Aortic Dissection || Finngen_R10	Inverse variance weighted	16	-0.0312925	0.113997	0.969192	0.775128	1.21184	0.783698
Parabacteroides sp000436495	Aortic Dissection || Finngen_R10	Simple mode	16	0.0377986	0.253178	1.03852	0.632276	1.70579	0.883308
Parabacteroides sp000436495	Aortic Dissection || Finngen_R10	Weighted mode	16	0.0809269	0.219665	1.08429	0.704958	1.66774	0.717715
Bacillus U	Aortic Dissection || Finngen_R10	MR Egger	18	0.864171	1.04289	2.37304	0.307309	18.3246	0.419505
Bacillus U	Aortic Dissection || Finngen_R10	Weighted median	18	0.0641752	0.506582	1.06628	0.395057	2.87794	0.899191
Bacillus U	Aortic Dissection || Finngen_R10	Inverse variance weighted	18	0.4012	0.365086	1.49362	0.73025	3.05497	0.271803
Bacillus U	Aortic Dissection || Finngen_R10	Simple mode	18	-0.269817	0.837409	0.763519	0.147912	3.94128	0.751226
Bacillus U	Aortic Dissection || Finngen_R10	Weighted mode	18	-0.139854	0.842401	0.869486	0.1668	4.5324	0.870101
Parabacteroides	Aortic Dissection || Finngen_R10	MR Egger	21	-0.36313	0.50625	0.695496	0.257849	1.87596	0.481919
Parabacteroides	Aortic Dissection || Finngen_R10	Weighted median	21	0.228232	0.210791	1.25638	0.831172	1.8991	0.278924
Parabacteroides	Aortic Dissection || Finngen_R10	Inverse variance weighted	21	0.192719	0.151713	1.21254	0.90065	1.63244	0.203983
Parabacteroides	Aortic Dissection || Finngen_R10	Simple mode	21	0.328567	0.41092	1.38898	0.620744	3.10797	0.433343
Parabacteroides	Aortic Dissection || Finngen_R10	Weighted mode	21	0.310395	0.401189	1.36396	0.621304	2.99434	0.448164
Parachlamydiales	Aortic Dissection || Finngen_R10	MR Egger	9	-2.32072	2.48152	0.0982029	0.000758243	12.7186	0.380816
Parachlamydiales	Aortic Dissection || Finngen_R10	Weighted median	9	0.526924	1.10828	1.69371	0.192954	14.8671	0.634471
Parachlamydiales	Aortic Dissection || Finngen_R10	Inverse variance weighted	9	0.967504	0.839939	2.63137	0.507237	13.6506	0.249373
Parachlamydiales	Aortic Dissection || Finngen_R10	Simple mode	9	0.178394	1.86178	1.1953	0.0310956	45.9464	0.926021
Parachlamydiales	Aortic Dissection || Finngen_R10	Weighted mode	9	0.0554968	1.663	1.05707	0.0406005	27.5216	0.974196
CAG-552	Aortic Dissection || Finngen_R10	MR Egger	20	-0.0560324	0.328438	0.945508	0.496699	1.79986	0.866439
CAG-552	Aortic Dissection || Finngen_R10	Weighted median	20	0.00389747	0.184376	1.00391	0.699437	1.44091	0.983135
CAG-552	Aortic Dissection || Finngen_R10	Inverse variance weighted	20	-0.132702	0.131987	0.875726	0.676113	1.13427	0.314696
CAG-552	Aortic Dissection || Finngen_R10	Simple mode	20	-0.0073267	0.330736	0.9927	0.519146	1.89822	0.982557
CAG-552	Aortic Dissection || Finngen_R10	Weighted mode	20	-0.000449705	0.326916	0.99955	0.526657	1.89706	0.998917
Paraglaciecola	Aortic Dissection || Finngen_R10	MR Egger	14	-0.053388	1.40901	0.948012	0.0599018	15.0033	0.970398
Paraglaciecola	Aortic Dissection || Finngen_R10	Weighted median	14	-0.200425	0.614383	0.818383	0.245462	2.72854	0.744257
Paraglaciecola	Aortic Dissection || Finngen_R10	Inverse variance weighted	14	-0.420803	0.45322	0.656519	0.270059	1.59601	0.353162
Paraglaciecola	Aortic Dissection || Finngen_R10	Simple mode	14	0.191486	0.958918	1.21105	0.18489	7.93248	0.844813
Paraglaciecola	Aortic Dissection || Finngen_R10	Weighted mode	14	0.191486	0.997502	1.21105	0.171424	8.55563	0.850735
Paramuribaculum sp001689565	Aortic Dissection || Finngen_R10	MR Egger	13	-0.867578	0.601601	0.419968	0.129158	1.36555	0.177131
Paramuribaculum sp001689565	Aortic Dissection || Finngen_R10	Weighted median	13	-0.306505	0.350464	0.736015	0.37031	1.46288	0.381808
Paramuribaculum sp001689565	Aortic Dissection || Finngen_R10	Inverse variance weighted	13	-0.174625	0.254728	0.839772	0.509721	1.38353	0.493006
Paramuribaculum sp001689565	Aortic Dissection || Finngen_R10	Simple mode	13	-0.333698	0.626946	0.71627	0.209609	2.44762	0.604262
Paramuribaculum sp001689565	Aortic Dissection || Finngen_R10	Weighted mode	13	-0.333698	0.57857	0.71627	0.230456	2.22621	0.57476
Pararhizobium	Aortic Dissection || Finngen_R10	MR Egger	19	1.32372	1.31154	3.75739	0.287396	49.1237	0.326986
Pararhizobium	Aortic Dissection || Finngen_R10	Weighted median	19	-1.00718	0.869307	0.365247	0.0664688	2.00704	0.246619
Pararhizobium	Aortic Dissection || Finngen_R10	Inverse variance weighted	19	0.190872	0.61545	1.2103	0.362254	4.04367	0.756459
Pararhizobium	Aortic Dissection || Finngen_R10	Simple mode	19	-1.3107	1.64145	0.269632	0.0108029	6.7298	0.43499
Pararhizobium	Aortic Dissection || Finngen_R10	Weighted mode	19	-1.3107	1.45915	0.269632	0.0154425	4.70788	0.380905
Pauljensenia sp000411415	Aortic Dissection || Finngen_R10	MR Egger	16	-1.53966	0.538494	0.214454	0.0746377	0.616181	0.0126188
Pauljensenia sp000411415	Aortic Dissection || Finngen_R10	Weighted median	16	-0.561142	0.319451	0.570557	0.305054	1.06714	0.0789892
Pauljensenia sp000411415	Aortic Dissection || Finngen_R10	Inverse variance weighted	16	-0.277973	0.290741	0.757317	0.428345	1.33894	0.339029
Pauljensenia sp000411415	Aortic Dissection || Finngen_R10	Simple mode	16	-0.840123	0.616426	0.431657	0.128952	1.44494	0.193027
Pauljensenia sp000411415	Aortic Dissection || Finngen_R10	Weighted mode	16	-0.782439	0.59291	0.457289	0.143053	1.46179	0.206737
Peptococcia	Aortic Dissection || Finngen_R10	MR Egger	16	-0.18587	0.929117	0.830382	0.1344	5.13048	0.844318
Peptococcia	Aortic Dissection || Finngen_R10	Weighted median	16	0.656973	0.633873	1.92894	0.556873	6.68165	0.299996
Peptococcia	Aortic Dissection || Finngen_R10	Inverse variance weighted	16	0.631047	0.464933	1.87958	0.755617	4.6754	0.17469
Peptococcia	Aortic Dissection || Finngen_R10	Simple mode	16	0.771268	1.12412	2.16251	0.238831	19.5805	0.503112
Peptococcia	Aortic Dissection || Finngen_R10	Weighted mode	16	0.282913	1.03335	1.32699	0.17509	10.0571	0.787986
Phascolarctobacterium sp003150755	Aortic Dissection || Finngen_R10	MR Egger	10	-0.324952	0.775418	0.722562	0.158062	3.30312	0.686193
Phascolarctobacterium sp003150755	Aortic Dissection || Finngen_R10	Weighted median	10	0.0140803	0.372105	1.01418	0.489072	2.10309	0.969816
Phascolarctobacterium sp003150755	Aortic Dissection || Finngen_R10	Inverse variance weighted	10	-0.168701	0.270599	0.844761	0.497044	1.43573	0.532998
Phascolarctobacterium sp003150755	Aortic Dissection || Finngen_R10	Simple mode	10	-0.081343	0.555064	0.921877	0.310594	2.73623	0.88672
Phascolarctobacterium sp003150755	Aortic Dissection || Finngen_R10	Weighted mode	10	-0.010009	0.571316	0.990041	0.323101	3.03366	0.986405
Phocea massiliensis	Aortic Dissection || Finngen_R10	MR Egger	13	-0.197663	0.806072	0.820647	0.169049	3.98381	0.810803
Phocea massiliensis	Aortic Dissection || Finngen_R10	Weighted median	13	-0.330004	0.447359	0.718921	0.299145	1.72775	0.460714
Phocea massiliensis	Aortic Dissection || Finngen_R10	Inverse variance weighted	13	0.0396197	0.323754	1.04042	0.551597	1.96242	0.902601
Phocea massiliensis	Aortic Dissection || Finngen_R10	Simple mode	13	-0.64217	0.926755	0.52615	0.0855538	3.23578	0.501549
Phocea massiliensis	Aortic Dissection || Finngen_R10	Weighted mode	13	-0.654602	0.922809	0.519649	0.0851528	3.17118	0.491656
Phocea	Aortic Dissection || Finngen_R10	MR Egger	11	-0.208602	0.604963	0.811718	0.247999	2.65681	0.738152
Phocea	Aortic Dissection || Finngen_R10	Weighted median	11	-0.030261	0.440041	0.970192	0.409532	2.29841	0.945174
Phocea	Aortic Dissection || Finngen_R10	Inverse variance weighted	11	0.209923	0.299344	1.23358	0.68606	2.21807	0.48313
Phocea	Aortic Dissection || Finngen_R10	Simple mode	11	-0.235887	0.766566	0.78987	0.175809	3.5487	0.76461
Phocea	Aortic Dissection || Finngen_R10	Weighted mode	11	-0.248056	0.771815	0.780316	0.171905	3.54203	0.754529
Bacillus velezensis	Aortic Dissection || Finngen_R10	MR Egger	12	-0.755257	1.74629	0.46989	0.0153294	14.4035	0.674562
Bacillus velezensis	Aortic Dissection || Finngen_R10	Weighted median	12	-0.756406	0.693142	0.46935	0.120638	1.82604	0.275153
Bacillus velezensis	Aortic Dissection || Finngen_R10	Inverse variance weighted	12	-0.632348	0.672802	0.531343	0.142126	1.98644	0.347283
Bacillus velezensis	Aortic Dissection || Finngen_R10	Simple mode	12	-0.37863	1.24731	0.684799	0.0594056	7.89403	0.767131
Bacillus velezensis	Aortic Dissection || Finngen_R10	Weighted mode	12	-0.522584	1.04754	0.592986	0.076096	4.62091	0.627697
Photobacterium	Aortic Dissection || Finngen_R10	MR Egger	12	2.58235	2.431	13.2282	0.112771	1551.7	0.313097
Photobacterium	Aortic Dissection || Finngen_R10	Weighted median	12	1.96058	1.06481	7.10346	0.881215	57.2609	0.0655859
Photobacterium	Aortic Dissection || Finngen_R10	Inverse variance weighted	12	1.46248	0.933943	4.31664	0.692082	26.9237	0.117368
Photobacterium	Aortic Dissection || Finngen_R10	Simple mode	12	3.76734	2.23252	43.265	0.544228	3439.48	0.119626
Photobacterium	Aortic Dissection || Finngen_R10	Weighted mode	12	3.39056	2.17439	29.6825	0.418428	2105.62	0.147211
CAG-590 sp000431135	Aortic Dissection || Finngen_R10	MR Egger	21	0.187702	0.614415	1.20647	0.361841	4.02271	0.763309
CAG-590 sp000431135	Aortic Dissection || Finngen_R10	Weighted median	21	0.0382824	0.333358	1.03902	0.540587	1.99704	0.908573
CAG-590 sp000431135	Aortic Dissection || Finngen_R10	Inverse variance weighted	21	0.0995256	0.244177	1.10465	0.684504	1.78267	0.68357
CAG-590 sp000431135	Aortic Dissection || Finngen_R10	Simple mode	21	-0.056391	0.618012	0.94517	0.28148	3.17374	0.928205
CAG-590 sp000431135	Aortic Dissection || Finngen_R10	Weighted mode	21	-0.0147098	0.618591	0.985398	0.293127	3.31259	0.981264
Planococcaceae	Aortic Dissection || Finngen_R10	MR Egger	13	-4.49253	2.92966	0.0111923	3.59042e-05	3.48891	0.153404
Planococcaceae	Aortic Dissection || Finngen_R10	Weighted median	13	-1.35062	1.41629	0.259081	0.0161385	4.15919	0.340273
Planococcaceae	Aortic Dissection || Finngen_R10	Inverse variance weighted	13	-2.08418	1.11983	0.124409	0.013856	1.11704	0.0627216
Planococcaceae	Aortic Dissection || Finngen_R10	Simple mode	13	-1.02663	2.35736	0.358212	0.00352791	36.3717	0.67093
Planococcaceae	Aortic Dissection || Finngen_R10	Weighted mode	13	-1.58073	1.91741	0.205825	0.00480136	8.8233	0.425791
Poseidoniaceae	Aortic Dissection || Finngen_R10	MR Egger	15	-0.186766	1.62255	0.829638	0.0344941	19.9541	0.91012
Poseidoniaceae	Aortic Dissection || Finngen_R10	Weighted median	15	1.26658	0.96634	3.54869	0.533953	23.5848	0.18996
Poseidoniaceae	Aortic Dissection || Finngen_R10	Inverse variance weighted	15	1.60223	0.769708	4.96407	1.09812	22.4402	0.0373788
Poseidoniaceae	Aortic Dissection || Finngen_R10	Simple mode	15	0.847895	1.63169	2.33473	0.0953484	57.1688	0.611431
Poseidoniaceae	Aortic Dissection || Finngen_R10	Weighted mode	15	1.05023	1.44211	2.85831	0.169261	48.2681	0.478461
Prevotella bivia	Aortic Dissection || Finngen_R10	MR Egger	12	-0.744881	0.505761	0.474791	0.176193	1.27943	0.171571
Prevotella bivia	Aortic Dissection || Finngen_R10	Weighted median	12	-0.101287	0.323112	0.903673	0.479703	1.70236	0.753921
Prevotella bivia	Aortic Dissection || Finngen_R10	Inverse variance weighted	12	0.047036	0.231476	1.04816	0.665872	1.64992	0.838979
Prevotella bivia	Aortic Dissection || Finngen_R10	Simple mode	12	-0.292146	0.533962	0.74666	0.262183	2.12638	0.595216
Prevotella bivia	Aortic Dissection || Finngen_R10	Weighted mode	12	-0.261881	0.512144	0.769603	0.282047	2.09996	0.619219
Prevotella buccae	Aortic Dissection || Finngen_R10	MR Egger	14	0.285793	0.531751	1.33082	0.469335	3.77358	0.600777
Prevotella buccae	Aortic Dissection || Finngen_R10	Weighted median	14	0.607565	0.295583	1.83596	1.02862	3.27693	0.0398326
Prevotella buccae	Aortic Dissection || Finngen_R10	Inverse variance weighted	14	0.41453	0.22109	1.51366	0.98137	2.33466	0.060801
Prevotella buccae	Aortic Dissection || Finngen_R10	Simple mode	14	0.639285	0.484767	1.89513	0.732818	4.90094	0.210014
Prevotella buccae	Aortic Dissection || Finngen_R10	Weighted mode	14	0.633756	0.476357	1.88468	0.74089	4.79424	0.206247
Prevotellamassilia sp000437675	Aortic Dissection || Finngen_R10	MR Egger	15	-0.274764	0.728043	0.759751	0.182368	3.16515	0.711966
Prevotellamassilia sp000437675	Aortic Dissection || Finngen_R10	Weighted median	15	-0.149173	0.285088	0.86142	0.492655	1.50621	0.600798
Prevotellamassilia sp000437675	Aortic Dissection || Finngen_R10	Inverse variance weighted	15	-0.108431	0.25256	0.897241	0.546923	1.47195	0.667686
Prevotellamassilia sp000437675	Aortic Dissection || Finngen_R10	Simple mode	15	-0.226264	0.551441	0.797508	0.270607	2.35034	0.687786
Prevotellamassilia sp000437675	Aortic Dissection || Finngen_R10	Weighted mode	15	-0.287989	0.546073	0.74977	0.2571	2.18653	0.606186
Prevotellamassilia	Aortic Dissection || Finngen_R10	MR Egger	12	0.0106895	0.432225	1.01075	0.433236	2.35809	0.980756
Prevotellamassilia	Aortic Dissection || Finngen_R10	Weighted median	12	-0.123545	0.220406	0.883782	0.573762	1.36132	0.575117
Prevotellamassilia	Aortic Dissection || Finngen_R10	Inverse variance weighted	12	0.0259093	0.16728	1.02625	0.739369	1.42444	0.876911
Prevotellamassilia	Aortic Dissection || Finngen_R10	Simple mode	12	-0.0930188	0.342309	0.911176	0.465825	1.78231	0.790855
Prevotellamassilia	Aortic Dissection || Finngen_R10	Weighted mode	12	-0.168527	0.331419	0.844909	0.441266	1.61778	0.621145
Prevotella sp000434975	Aortic Dissection || Finngen_R10	MR Egger	12	0.448335	0.29319	1.5657	0.881335	2.78149	0.157219
Prevotella sp000434975	Aortic Dissection || Finngen_R10	Weighted median	12	-0.00659565	0.190983	0.993426	0.683231	1.44445	0.97245
Prevotella sp000434975	Aortic Dissection || Finngen_R10	Inverse variance weighted	12	0.191923	0.144664	1.21158	0.912452	1.60876	0.184616
Prevotella sp000434975	Aortic Dissection || Finngen_R10	Simple mode	12	-0.124436	0.353921	0.882995	0.44126	1.76694	0.731787
Prevotella sp000434975	Aortic Dissection || Finngen_R10	Weighted mode	12	-0.124436	0.331592	0.882995	0.461001	1.69128	0.714597
Prevotella sp000436915	Aortic Dissection || Finngen_R10	MR Egger	14	0.189102	0.532327	1.20816	0.425598	3.42966	0.728578
Prevotella sp000436915	Aortic Dissection || Finngen_R10	Weighted median	14	0.202875	0.248022	1.22492	0.753332	1.99172	0.413374
Prevotella sp000436915	Aortic Dissection || Finngen_R10	Inverse variance weighted	14	0.0268396	0.215213	1.0272	0.673695	1.56621	0.900752
Prevotella sp000436915	Aortic Dissection || Finngen_R10	Simple mode	14	0.292483	0.392196	1.33975	0.621127	2.8898	0.469084
Prevotella sp000436915	Aortic Dissection || Finngen_R10	Weighted mode	14	0.258677	0.412132	1.29522	0.577468	2.90507	0.541098
Prevotella sp002437285	Aortic Dissection || Finngen_R10	MR Egger	12	-0.672901	0.641158	0.510226	0.145211	1.79278	0.318646
Prevotella sp002437285	Aortic Dissection || Finngen_R10	Weighted median	12	-0.382472	0.269511	0.682173	0.402237	1.15693	0.15586
Prevotella sp002437285	Aortic Dissection || Finngen_R10	Inverse variance weighted	12	-0.348868	0.20664	0.705486	0.470536	1.05775	0.0913552
Prevotella sp002437285	Aortic Dissection || Finngen_R10	Simple mode	12	-0.487064	0.512141	0.614427	0.225179	1.67654	0.362015
Prevotella sp002437285	Aortic Dissection || Finngen_R10	Weighted mode	12	-0.535493	0.483085	0.585381	0.227106	1.50886	0.2913
Bacteroides A plebeius A	Aortic Dissection || Finngen_R10	MR Egger	11	0.0557452	0.537398	1.05733	0.36878	3.03146	0.919657
Bacteroides A plebeius A	Aortic Dissection || Finngen_R10	Weighted median	11	0.00643838	0.230632	1.00646	0.64044	1.58166	0.977729
Bacteroides A plebeius A	Aortic Dissection || Finngen_R10	Inverse variance weighted	11	0.0624289	0.183286	1.06442	0.743184	1.5245	0.733397
Bacteroides A plebeius A	Aortic Dissection || Finngen_R10	Simple mode	11	0.0150925	0.35899	1.01521	0.502315	2.05179	0.967293
Bacteroides A plebeius A	Aortic Dissection || Finngen_R10	Weighted mode	11	0.00855289	0.355173	1.00859	0.502789	2.02322	0.981262
CAG-632	Aortic Dissection || Finngen_R10	MR Egger	21	0.0853495	0.614752	1.0891	0.326422	3.63374	0.891041
CAG-632	Aortic Dissection || Finngen_R10	Weighted median	21	-0.578698	0.389612	0.560628	0.261234	1.20315	0.13746
CAG-632	Aortic Dissection || Finngen_R10	Inverse variance weighted	21	-0.626078	0.338858	0.534685	0.275205	1.03882	0.0646586
CAG-632	Aortic Dissection || Finngen_R10	Simple mode	21	-0.627189	0.67463	0.534091	0.14235	2.00388	0.363624
CAG-632	Aortic Dissection || Finngen_R10	Weighted mode	21	-0.610285	0.706312	0.543196	0.13606	2.16861	0.397808
Prevotella sp002437565	Aortic Dissection || Finngen_R10	MR Egger	20	-0.855916	0.413292	0.424894	0.189008	0.955172	0.0530137
Prevotella sp002437565	Aortic Dissection || Finngen_R10	Weighted median	20	-0.0885606	0.248271	0.915248	0.562608	1.48892	0.721309
Prevotella sp002437565	Aortic Dissection || Finngen_R10	Inverse variance weighted	20	-0.221251	0.191033	0.801515	0.55119	1.16553	0.246789
Prevotella sp002437565	Aortic Dissection || Finngen_R10	Simple mode	20	0.0252728	0.462639	1.02559	0.414162	2.5397	0.957006
Prevotella sp002437565	Aortic Dissection || Finngen_R10	Weighted mode	20	-0.0302063	0.439619	0.970245	0.409893	2.29664	0.945938
Prevotella sp002933775	Aortic Dissection || Finngen_R10	MR Egger	14	-0.250282	0.599468	0.778581	0.240451	2.52105	0.68368
Prevotella sp002933775	Aortic Dissection || Finngen_R10	Weighted median	14	-0.637751	0.327619	0.52848	0.27807	1.00439	0.0515797
Prevotella sp002933775	Aortic Dissection || Finngen_R10	Inverse variance weighted	14	-0.530588	0.266345	0.588259	0.349021	0.991484	0.0463591
Prevotella sp002933775	Aortic Dissection || Finngen_R10	Simple mode	14	-0.779461	0.639306	0.458653	0.131007	1.60573	0.244418
Prevotella sp002933775	Aortic Dissection || Finngen_R10	Weighted mode	14	-0.752852	0.562026	0.471021	0.156543	1.41725	0.203346
Prevotella sp900317685	Aortic Dissection || Finngen_R10	MR Egger	18	0.166926	0.509891	1.18167	0.434978	3.21014	0.747628
Prevotella sp900317685	Aortic Dissection || Finngen_R10	Weighted median	18	0.15808	0.279673	1.17126	0.677003	2.02636	0.571916
Prevotella sp900317685	Aortic Dissection || Finngen_R10	Inverse variance weighted	18	0.0954084	0.21099	1.10011	0.727507	1.66354	0.651129
Prevotella sp900317685	Aortic Dissection || Finngen_R10	Simple mode	18	0.276783	0.54997	1.31888	0.448809	3.8757	0.621233
Prevotella sp900317685	Aortic Dissection || Finngen_R10	Weighted mode	18	0.226521	0.562055	1.25423	0.416817	3.77405	0.691955
Prevotella sp900318625	Aortic Dissection || Finngen_R10	MR Egger	9	0.572465	0.855794	1.77263	0.331247	9.48603	0.52498
Prevotella sp900318625	Aortic Dissection || Finngen_R10	Weighted median	9	-0.635645	0.451885	0.529594	0.218419	1.28409	0.15953
Prevotella sp900318625	Aortic Dissection || Finngen_R10	Inverse variance weighted	9	-0.539959	0.322372	0.582772	0.309806	1.09624	0.0939424
Prevotella sp900318625	Aortic Dissection || Finngen_R10	Simple mode	9	-0.746392	0.724621	0.474074	0.114561	1.9618	0.333121
Prevotella sp900318625	Aortic Dissection || Finngen_R10	Weighted mode	9	-0.815621	0.735782	0.442365	0.104585	1.87107	0.299852
Propionibacterium freudenreichii	Aortic Dissection || Finngen_R10	MR Egger	16	-0.749861	0.591129	0.472432	0.148307	1.50494	0.225298
Propionibacterium freudenreichii	Aortic Dissection || Finngen_R10	Weighted median	16	0.475982	0.264032	1.60959	0.95933	2.70063	0.0714279
Propionibacterium freudenreichii	Aortic Dissection || Finngen_R10	Inverse variance weighted	16	0.280692	0.192762	1.32405	0.907445	1.9319	0.145349
Propionibacterium freudenreichii	Aortic Dissection || Finngen_R10	Simple mode	16	0.563273	0.479101	1.75641	0.686764	4.49206	0.258044
Propionibacterium freudenreichii	Aortic Dissection || Finngen_R10	Weighted mode	16	0.572898	0.463447	1.7734	0.71501	4.39846	0.235405
Proteus	Aortic Dissection || Finngen_R10	MR Egger	25	-0.171838	0.610034	0.842115	0.254742	2.78383	0.780703
Proteus	Aortic Dissection || Finngen_R10	Weighted median	25	-0.0230111	0.402546	0.977252	0.443968	2.1511	0.954415
Proteus	Aortic Dissection || Finngen_R10	Inverse variance weighted	25	0.102691	0.298686	1.10815	0.617094	1.98996	0.730991
Proteus	Aortic Dissection || Finngen_R10	Simple mode	25	-0.0464037	0.748233	0.954656	0.220261	4.13767	0.951062
Proteus	Aortic Dissection || Finngen_R10	Weighted mode	25	-0.0464037	0.751769	0.954656	0.21874	4.16644	0.951292
Provencibacterium massiliense	Aortic Dissection || Finngen_R10	MR Egger	11	1.20564	1.18808	3.3389	0.325304	34.2702	0.336713
Provencibacterium massiliense	Aortic Dissection || Finngen_R10	Weighted median	11	0.186953	0.487954	1.20557	0.463274	3.13724	0.701618
Provencibacterium massiliense	Aortic Dissection || Finngen_R10	Inverse variance weighted	11	0.00968755	0.362167	1.00973	0.496506	2.05348	0.97866
Provencibacterium massiliense	Aortic Dissection || Finngen_R10	Simple mode	11	0.421499	0.781274	1.52424	0.329625	7.04836	0.601346
Provencibacterium massiliense	Aortic Dissection || Finngen_R10	Weighted mode	11	0.411189	0.777785	1.50861	0.328483	6.92853	0.608569
Provencibacterium	Aortic Dissection || Finngen_R10	MR Egger	13	0.394767	1.19417	1.48404	0.142871	15.4151	0.747174
Provencibacterium	Aortic Dissection || Finngen_R10	Weighted median	13	0.119241	0.415731	1.12664	0.49878	2.54486	0.774248
Provencibacterium	Aortic Dissection || Finngen_R10	Inverse variance weighted	13	0.140901	0.305547	1.15131	0.632565	2.09546	0.644697
Provencibacterium	Aortic Dissection || Finngen_R10	Simple mode	13	0.258132	0.680957	1.29451	0.340772	4.91753	0.711256
Provencibacterium	Aortic Dissection || Finngen_R10	Weighted mode	13	0.207667	0.712892	1.2308	0.304342	4.97754	0.775795
Providencia	Aortic Dissection || Finngen_R10	MR Egger	20	0.445427	0.993725	1.56116	0.222623	10.9477	0.659329
Providencia	Aortic Dissection || Finngen_R10	Weighted median	20	-0.716514	0.544471	0.488452	0.168019	1.41999	0.18818
Providencia	Aortic Dissection || Finngen_R10	Inverse variance weighted	20	-0.498164	0.423429	0.607645	0.264984	1.39341	0.239396
Providencia	Aortic Dissection || Finngen_R10	Simple mode	20	-1.61219	0.988422	0.199451	0.0287392	1.3842	0.11934
Providencia	Aortic Dissection || Finngen_R10	Weighted mode	20	-1.58786	1.01126	0.204362	0.028158	1.48319	0.132875
Pseudomonadales	Aortic Dissection || Finngen_R10	MR Egger	17	1.56429	2.70869	4.77929	0.0236419	966.147	0.572163
Pseudomonadales	Aortic Dissection || Finngen_R10	Weighted median	17	-2.58575	1.63905	0.0753397	0.00303273	1.87161	0.114661
Pseudomonadales	Aortic Dissection || Finngen_R10	Inverse variance weighted	17	-1.02675	1.40895	0.358169	0.0226343	5.66772	0.466163
Pseudomonadales	Aortic Dissection || Finngen_R10	Simple mode	17	-3.88662	3.1184	0.0205145	4.54601e-05	9.2575	0.230575
Pseudomonadales	Aortic Dissection || Finngen_R10	Weighted mode	17	-3.67643	2.80989	0.0253131	0.000102688	6.23985	0.209226
CAG-698	Aortic Dissection || Finngen_R10	MR Egger	22	0.160053	0.528371	1.17357	0.416631	3.30574	0.765081
CAG-698	Aortic Dissection || Finngen_R10	Weighted median	22	0.07469	0.326295	1.07755	0.568447	2.04261	0.818944
CAG-698	Aortic Dissection || Finngen_R10	Inverse variance weighted	22	-0.324735	0.24932	0.722719	0.443347	1.17814	0.192752
CAG-698	Aortic Dissection || Finngen_R10	Simple mode	22	0.360391	0.558215	1.43389	0.480124	4.28231	0.525522
CAG-698	Aortic Dissection || Finngen_R10	Weighted mode	22	0.360391	0.531564	1.43389	0.505871	4.06436	0.505185
Bacteroides A plebeius	Aortic Dissection || Finngen_R10	MR Egger	20	-0.135224	0.377794	0.87352	0.41657	1.83172	0.724559
Bacteroides A plebeius	Aortic Dissection || Finngen_R10	Weighted median	20	0.0896623	0.169158	1.0938	0.785145	1.52381	0.596076
Bacteroides A plebeius	Aortic Dissection || Finngen_R10	Inverse variance weighted	20	0.112914	0.156253	1.11954	0.8242	1.5207	0.469903
Bacteroides A plebeius	Aortic Dissection || Finngen_R10	Simple mode	20	-0.000653292	0.317266	0.999347	0.536604	1.86114	0.998379
Bacteroides A plebeius	Aortic Dissection || Finngen_R10	Weighted mode	20	0.0359531	0.307841	1.03661	0.56699	1.89519	0.908251
Pseudomonas aeruginosa	Aortic Dissection || Finngen_R10	MR Egger	14	1.8592	1.0297	6.41859	0.852983	48.2991	0.0961158
Pseudomonas aeruginosa	Aortic Dissection || Finngen_R10	Weighted median	14	1.26329	0.689237	3.53705	0.916116	13.6562	0.0668197
Pseudomonas aeruginosa	Aortic Dissection || Finngen_R10	Inverse variance weighted	14	1.17343	0.537131	3.23308	1.12824	9.2647	0.0289158
Pseudomonas aeruginosa	Aortic Dissection || Finngen_R10	Simple mode	14	2.22224	1.35031	9.22797	0.654181	130.171	0.12377
Pseudomonas aeruginosa	Aortic Dissection || Finngen_R10	Weighted mode	14	2.19781	1.34895	9.00525	0.640099	126.691	0.127235
Psychroserpens	Aortic Dissection || Finngen_R10	MR Egger	16	-0.298859	1.0072	0.741664	0.103006	5.34015	0.771035
Psychroserpens	Aortic Dissection || Finngen_R10	Weighted median	16	0.3751	0.508184	1.45514	0.537439	3.93984	0.460442
Psychroserpens	Aortic Dissection || Finngen_R10	Inverse variance weighted	16	0.148291	0.410034	1.15985	0.519247	2.59078	0.717609
Psychroserpens	Aortic Dissection || Finngen_R10	Simple mode	16	1.18673	1.03552	3.27634	0.430463	24.9368	0.269741
Psychroserpens	Aortic Dissection || Finngen_R10	Weighted mode	16	1.16552	1.11246	3.2076	0.362442	28.3871	0.311365
QALR01 sp003150035	Aortic Dissection || Finngen_R10	MR Egger	7	-0.105904	1.29364	0.899511	0.0712589	11.3546	0.93793
QALR01 sp003150035	Aortic Dissection || Finngen_R10	Weighted median	7	-0.0505947	0.514067	0.950664	0.347092	2.60381	0.921598
QALR01 sp003150035	Aortic Dissection || Finngen_R10	Inverse variance weighted	7	-0.32707	0.410052	0.721033	0.322784	1.61064	0.425086
QALR01 sp003150035	Aortic Dissection || Finngen_R10	Simple mode	7	0.0877567	0.766073	1.09172	0.24323	4.90012	0.912536
QALR01 sp003150035	Aortic Dissection || Finngen_R10	Weighted mode	7	0.110166	0.762738	1.11646	0.250374	4.97852	0.889886
Raoultella	Aortic Dissection || Finngen_R10	MR Egger	22	0.457584	0.495032	1.58025	0.598889	4.16972	0.366322
Raoultella	Aortic Dissection || Finngen_R10	Weighted median	22	-0.189651	0.367654	0.827248	0.402422	1.70055	0.605965
Raoultella	Aortic Dissection || Finngen_R10	Inverse variance weighted	22	-0.0376801	0.277167	0.963021	0.55938	1.65793	0.891863
Raoultella	Aortic Dissection || Finngen_R10	Simple mode	22	-0.637619	0.771099	0.52855	0.116604	2.39584	0.417593
Raoultella	Aortic Dissection || Finngen_R10	Weighted mode	22	-0.611732	0.720742	0.542411	0.132075	2.2276	0.405591
RC9 sp900317925	Aortic Dissection || Finngen_R10	MR Egger	8	-1.14651	1.48097	0.317745	0.0174362	5.79034	0.468234
RC9 sp900317925	Aortic Dissection || Finngen_R10	Weighted median	8	-0.748646	0.558582	0.473007	0.158268	1.41365	0.180161
RC9 sp900317925	Aortic Dissection || Finngen_R10	Inverse variance weighted	8	-0.624887	0.429671	0.535322	0.230607	1.24268	0.145853
RC9 sp900317925	Aortic Dissection || Finngen_R10	Simple mode	8	-1.05801	0.845662	0.347147	0.0661716	1.82119	0.25109
RC9 sp900317925	Aortic Dissection || Finngen_R10	Weighted mode	8	-1.03812	0.831545	0.35412	0.0693946	1.80708	0.252011
Rhodanobacter	Aortic Dissection || Finngen_R10	MR Egger	17	3.95382	1.8532	52.1342	1.37926	1970.61	0.0498058
Rhodanobacter	Aortic Dissection || Finngen_R10	Weighted median	17	-0.0551305	0.797574	0.946362	0.19822	4.5182	0.944892
Rhodanobacter	Aortic Dissection || Finngen_R10	Inverse variance weighted	17	0.0689626	0.572019	1.0714	0.34917	3.28748	0.90404
Rhodanobacter	Aortic Dissection || Finngen_R10	Simple mode	17	-0.525614	1.41087	0.591192	0.0372195	9.39046	0.714375
Rhodanobacter	Aortic Dissection || Finngen_R10	Weighted mode	17	-0.333243	1.38418	0.716596	0.0475378	10.8021	0.812805
Rhodococcus	Aortic Dissection || Finngen_R10	MR Egger	22	-0.296461	1.14184	0.743445	0.0793039	6.96952	0.7978
Rhodococcus	Aortic Dissection || Finngen_R10	Weighted median	22	-0.209275	0.755122	0.811172	0.184646	3.56357	0.781672
Rhodococcus	Aortic Dissection || Finngen_R10	Inverse variance weighted	22	-0.486668	0.572259	0.614671	0.200229	1.88695	0.395085
Rhodococcus	Aortic Dissection || Finngen_R10	Simple mode	22	0.12584	1.38356	1.1341	0.0753261	17.0749	0.928391
Rhodococcus	Aortic Dissection || Finngen_R10	Weighted mode	22	-0.0467632	1.36415	0.954313	0.0658423	13.8318	0.972978
Rhodovulum	Aortic Dissection || Finngen_R10	MR Egger	9	-0.128183	1.7875	0.879692	0.0264719	29.2333	0.944838
Rhodovulum	Aortic Dissection || Finngen_R10	Weighted median	9	0.656171	0.813154	1.9274	0.391562	9.48729	0.419698
Rhodovulum	Aortic Dissection || Finngen_R10	Inverse variance weighted	9	0.97929	0.648937	2.66256	0.746301	9.49918	0.131281
Rhodovulum	Aortic Dissection || Finngen_R10	Simple mode	9	0.510548	1.2853	1.6662	0.134172	20.6916	0.701591
Rhodovulum	Aortic Dissection || Finngen_R10	Weighted mode	9	0.526387	1.31454	1.69281	0.12872	22.2623	0.699318
Romboutsia ilealis	Aortic Dissection || Finngen_R10	MR Egger	15	0.108072	0.676926	1.11413	0.295613	4.199	0.87561
Romboutsia ilealis	Aortic Dissection || Finngen_R10	Weighted median	15	-0.0841093	0.358903	0.919331	0.454954	1.8577	0.814712
Romboutsia ilealis	Aortic Dissection || Finngen_R10	Inverse variance weighted	15	-0.0604819	0.254155	0.941311	0.571994	1.54908	0.811903
Romboutsia ilealis	Aortic Dissection || Finngen_R10	Simple mode	15	-0.20834	0.604694	0.811931	0.248195	2.6561	0.735563
Romboutsia ilealis	Aortic Dissection || Finngen_R10	Weighted mode	15	-0.136982	0.591988	0.871986	0.273274	2.78241	0.820358
CAG-274 sp000432155	Aortic Dissection || Finngen_R10	MR Egger	15	0.560441	0.326412	1.75145	0.923738	3.32081	0.109698
CAG-274 sp000432155	Aortic Dissection || Finngen_R10	Weighted median	15	0.192534	0.1767	1.21232	0.857445	1.71406	0.275886
CAG-274 sp000432155	Aortic Dissection || Finngen_R10	Inverse variance weighted	15	0.140362	0.129064	1.15069	0.893504	1.4819	0.2768
CAG-274 sp000432155	Aortic Dissection || Finngen_R10	Simple mode	15	0.25461	0.304911	1.28996	0.709627	2.34488	0.417724
CAG-274 sp000432155	Aortic Dissection || Finngen_R10	Weighted mode	15	0.248465	0.310488	1.28206	0.697613	2.35613	0.43694
CAG-776 sp000438195	Aortic Dissection || Finngen_R10	MR Egger	21	-0.285052	0.330067	0.751975	0.393772	1.43603	0.398569
CAG-776 sp000438195	Aortic Dissection || Finngen_R10	Weighted median	21	-0.244351	0.229419	0.783213	0.499568	1.22791	0.286838
CAG-776 sp000438195	Aortic Dissection || Finngen_R10	Inverse variance weighted	21	-0.236729	0.162279	0.789205	0.57419	1.08474	0.144625
CAG-776 sp000438195	Aortic Dissection || Finngen_R10	Simple mode	21	-0.231425	0.4057	0.793402	0.358224	1.75724	0.574737
CAG-776 sp000438195	Aortic Dissection || Finngen_R10	Weighted mode	21	-0.23963	0.426061	0.786919	0.341397	1.81385	0.580073
Roseibacillus	Aortic Dissection || Finngen_R10	MR Egger	5	0.185284	1.7061	1.20356	0.0424825	34.0977	0.920375
Roseibacillus	Aortic Dissection || Finngen_R10	Weighted median	5	0.390506	0.936278	1.47773	0.235841	9.25915	0.676617
Roseibacillus	Aortic Dissection || Finngen_R10	Inverse variance weighted	5	0.509433	0.800069	1.66435	0.346906	7.98502	0.524297
Roseibacillus	Aortic Dissection || Finngen_R10	Simple mode	5	0.312951	1.25575	1.36745	0.116681	16.0261	0.815468
Roseibacillus	Aortic Dissection || Finngen_R10	Weighted mode	5	0.345149	1.21528	1.4122	0.130446	15.2883	0.790499
Bacteroides A	Aortic Dissection || Finngen_R10	MR Egger	11	0.0765855	0.463029	1.07959	0.435634	2.67547	0.872284
Bacteroides A	Aortic Dissection || Finngen_R10	Weighted median	11	-0.520441	0.22948	0.594259	0.378999	0.931778	0.0233342
Bacteroides A	Aortic Dissection || Finngen_R10	Inverse variance weighted	11	-0.209403	0.210732	0.811068	0.536634	1.22585	0.320373
Bacteroides A	Aortic Dissection || Finngen_R10	Simple mode	11	-0.666763	0.325967	0.513368	0.270994	0.972516	0.0680193
Bacteroides A	Aortic Dissection || Finngen_R10	Weighted mode	11	-0.659473	0.362857	0.517124	0.253936	1.05309	0.0991892
Rubneribacter sp002159915	Aortic Dissection || Finngen_R10	MR Egger	16	0.378116	0.716161	1.45953	0.358595	5.94049	0.605784
Rubneribacter sp002159915	Aortic Dissection || Finngen_R10	Weighted median	16	-0.187549	0.420718	0.828988	0.363434	1.89091	0.655754
Rubneribacter sp002159915	Aortic Dissection || Finngen_R10	Inverse variance weighted	16	-0.0462236	0.310592	0.954828	0.51945	1.75512	0.881692
Rubneribacter sp002159915	Aortic Dissection || Finngen_R10	Simple mode	16	-0.248853	0.714895	0.779695	0.192041	3.1656	0.732604
Rubneribacter sp002159915	Aortic Dissection || Finngen_R10	Weighted mode	16	-0.248853	0.680092	0.779695	0.205598	2.95686	0.719541
RUG013 sp001486445	Aortic Dissection || Finngen_R10	MR Egger	19	0.327098	0.695162	1.38694	0.355077	5.4174	0.643954
RUG013 sp001486445	Aortic Dissection || Finngen_R10	Weighted median	19	0.0213051	0.441328	1.02153	0.430117	2.42616	0.961497
RUG013 sp001486445	Aortic Dissection || Finngen_R10	Inverse variance weighted	19	0.196616	0.322291	1.21728	0.647216	2.28944	0.541825
RUG013 sp001486445	Aortic Dissection || Finngen_R10	Simple mode	19	-0.20708	0.746463	0.812955	0.188219	3.51131	0.784623
RUG013 sp001486445	Aortic Dissection || Finngen_R10	Weighted mode	19	-0.20708	0.717491	0.812955	0.199217	3.31747	0.776172
RUG147 sp900315495	Aortic Dissection || Finngen_R10	MR Egger	7	0.319355	2.24375	1.37624	0.0169348	111.843	0.892376
RUG147 sp900315495	Aortic Dissection || Finngen_R10	Weighted median	7	-0.422774	0.959813	0.655227	0.099858	4.29933	0.659593
RUG147 sp900315495	Aortic Dissection || Finngen_R10	Inverse variance weighted	7	0.299149	0.733606	1.34871	0.320229	5.68037	0.683436
RUG147 sp900315495	Aortic Dissection || Finngen_R10	Simple mode	7	-0.533531	1.26402	0.58653	0.0492424	6.98622	0.687664
RUG147 sp900315495	Aortic Dissection || Finngen_R10	Weighted mode	7	-0.533531	1.31759	0.58653	0.0443337	7.75973	0.699571
RUG147	Aortic Dissection || Finngen_R10	MR Egger	4	-1.00122	2.52855	0.367433	0.0025872	52.1826	0.73038
RUG147	Aortic Dissection || Finngen_R10	Weighted median	4	-0.704775	1.03091	0.49422	0.0655223	3.72778	0.494201
RUG147	Aortic Dissection || Finngen_R10	Inverse variance weighted	4	-0.916678	0.879729	0.399845	0.0712937	2.2425	0.297412
RUG147	Aortic Dissection || Finngen_R10	Simple mode	4	-0.537489	1.32148	0.584213	0.0438231	7.78826	0.711483
RUG147	Aortic Dissection || Finngen_R10	Weighted mode	4	-0.522556	1.2912	0.593003	0.0472024	7.44989	0.712822
RUG420 sp900317985	Aortic Dissection || Finngen_R10	MR Egger	16	-0.69918	1.18088	0.496993	0.0491093	5.02964	0.563236
RUG420 sp900317985	Aortic Dissection || Finngen_R10	Weighted median	16	-0.20631	0.64985	0.813581	0.227634	2.9078	0.750884
RUG420 sp900317985	Aortic Dissection || Finngen_R10	Inverse variance weighted	16	-0.734191	0.480059	0.479893	0.187288	1.22964	0.126171
RUG420 sp900317985	Aortic Dissection || Finngen_R10	Simple mode	16	0.0184041	1.13202	1.01857	0.110764	9.36673	0.987243
RUG420 sp900317985	Aortic Dissection || Finngen_R10	Weighted mode	16	0.0372213	1.13843	1.03792	0.111458	9.66541	0.974349
RUG472 sp900319345	Aortic Dissection || Finngen_R10	MR Egger	10	0.974432	1.21666	2.64966	0.244092	28.7626	0.446315
RUG472 sp900319345	Aortic Dissection || Finngen_R10	Weighted median	10	0.290807	0.615523	1.33751	0.40027	4.4693	0.636601
RUG472 sp900319345	Aortic Dissection || Finngen_R10	Inverse variance weighted	10	0.401484	0.533932	1.49404	0.52465	4.25456	0.452088
RUG472 sp900319345	Aortic Dissection || Finngen_R10	Simple mode	10	-0.88121	1.08935	0.414281	0.0489803	3.50404	0.439414
RUG472 sp900319345	Aortic Dissection || Finngen_R10	Weighted mode	10	-0.656138	1.02356	0.518851	0.0697869	3.85755	0.537478
RUG472	Aortic Dissection || Finngen_R10	MR Egger	11	0.884344	1.07362	2.4214	0.295245	19.8586	0.431393
RUG472	Aortic Dissection || Finngen_R10	Weighted median	11	0.747591	0.549475	2.11191	0.71937	6.20008	0.173654
RUG472	Aortic Dissection || Finngen_R10	Inverse variance weighted	11	0.340941	0.466778	1.40627	0.5633	3.51073	0.465137
RUG472	Aortic Dissection || Finngen_R10	Simple mode	11	0.996994	0.939846	2.71012	0.429512	17.1002	0.313727
RUG472	Aortic Dissection || Finngen_R10	Weighted mode	11	0.979052	0.922131	2.66193	0.43678	16.223	0.313328
Ruminococcus A sp000432335	Aortic Dissection || Finngen_R10	MR Egger	18	0.861761	0.647812	2.36732	0.665012	8.42726	0.202083
Ruminococcus A sp000432335	Aortic Dissection || Finngen_R10	Weighted median	18	0.463137	0.375189	1.58905	0.761676	3.31517	0.217051
Ruminococcus A sp000432335	Aortic Dissection || Finngen_R10	Inverse variance weighted	18	0.267104	0.273336	1.30618	0.764422	2.23188	0.328471
Ruminococcus A sp000432335	Aortic Dissection || Finngen_R10	Simple mode	18	0.981047	0.657149	2.66725	0.735676	9.67029	0.153794
Ruminococcus A sp000432335	Aortic Dissection || Finngen_R10	Weighted mode	18	0.91185	0.629515	2.48892	0.724699	8.54802	0.165672
CAG-776	Aortic Dissection || Finngen_R10	MR Egger	20	-0.306429	0.319088	0.73607	0.393828	1.37573	0.349613
CAG-776	Aortic Dissection || Finngen_R10	Weighted median	20	-0.21296	0.207148	0.808189	0.538499	1.21294	0.303923
CAG-776	Aortic Dissection || Finngen_R10	Inverse variance weighted	20	-0.174347	0.149928	0.840006	0.626125	1.12695	0.244882
CAG-776	Aortic Dissection || Finngen_R10	Simple mode	20	-0.228301	0.395119	0.795885	0.366875	1.72656	0.570182
CAG-776	Aortic Dissection || Finngen_R10	Weighted mode	20	-0.243935	0.356579	0.783539	0.389524	1.57611	0.502173
Ruminococcus C sp000437255	Aortic Dissection || Finngen_R10	MR Egger	21	0.0380831	0.331309	1.03882	0.542654	1.98864	0.909693
Ruminococcus C sp000437255	Aortic Dissection || Finngen_R10	Weighted median	21	-0.283349	0.193109	0.753257	0.5159	1.09982	0.142293
Ruminococcus C sp000437255	Aortic Dissection || Finngen_R10	Inverse variance weighted	21	-0.214699	0.141919	0.806784	0.610877	1.06552	0.130323
Ruminococcus C sp000437255	Aortic Dissection || Finngen_R10	Simple mode	21	-0.358154	0.363727	0.698966	0.342645	1.42583	0.336546
Ruminococcus C sp000437255	Aortic Dissection || Finngen_R10	Weighted mode	21	-0.358154	0.356905	0.698966	0.347258	1.40689	0.327608
Ruminococcus D bicirculans	Aortic Dissection || Finngen_R10	MR Egger	19	0.074134	0.454638	1.07695	0.441774	2.62538	0.872393
Ruminococcus D bicirculans	Aortic Dissection || Finngen_R10	Weighted median	19	-0.0555045	0.18322	0.946008	0.660595	1.35474	0.761936
Ruminococcus D bicirculans	Aortic Dissection || Finngen_R10	Inverse variance weighted	19	0.0900211	0.143051	1.0942	0.826663	1.44831	0.529156
Ruminococcus D bicirculans	Aortic Dissection || Finngen_R10	Simple mode	19	-0.290876	0.385933	0.747609	0.350883	1.59289	0.460778
Ruminococcus D bicirculans	Aortic Dissection || Finngen_R10	Weighted mode	19	-0.26694	0.341881	0.765719	0.39179	1.49653	0.445069
Bacteroides clarus	Aortic Dissection || Finngen_R10	MR Egger	14	0.0271521	0.554966	1.02752	0.346255	3.04922	0.961783
Bacteroides clarus	Aortic Dissection || Finngen_R10	Weighted median	14	0.177674	0.227181	1.19444	0.765214	1.86442	0.434166
Bacteroides clarus	Aortic Dissection || Finngen_R10	Inverse variance weighted	14	0.0257955	0.200115	1.02613	0.693205	1.51895	0.897434
Bacteroides clarus	Aortic Dissection || Finngen_R10	Simple mode	14	0.198457	0.379426	1.21952	0.579715	2.56545	0.609742
Bacteroides clarus	Aortic Dissection || Finngen_R10	Weighted mode	14	0.198457	0.357582	1.21952	0.605075	2.45793	0.588319
Ruminococcus D	Aortic Dissection || Finngen_R10	MR Egger	18	0.151011	0.498499	1.16301	0.437776	3.08969	0.765845
Ruminococcus D	Aortic Dissection || Finngen_R10	Weighted median	18	-0.0391947	0.182761	0.961563	0.672061	1.37577	0.830189
Ruminococcus D	Aortic Dissection || Finngen_R10	Inverse variance weighted	18	0.0778768	0.14596	1.08099	0.812041	1.43901	0.593654
Ruminococcus D	Aortic Dissection || Finngen_R10	Simple mode	18	-0.200159	0.344946	0.818601	0.41634	1.60952	0.56935
Ruminococcus D	Aortic Dissection || Finngen_R10	Weighted mode	18	-0.192267	0.302689	0.825087	0.455875	1.49332	0.533758
Ruminococcus E sp003521625	Aortic Dissection || Finngen_R10	MR Egger	16	0.228275	0.59377	1.25643	0.392384	4.02314	0.706421
Ruminococcus E sp003521625	Aortic Dissection || Finngen_R10	Weighted median	16	0.2872	0.368737	1.33269	0.646925	2.74539	0.436054
Ruminococcus E sp003521625	Aortic Dissection || Finngen_R10	Inverse variance weighted	16	-0.154284	0.284837	0.857029	0.490385	1.4978	0.588054
Ruminococcus E sp003521625	Aortic Dissection || Finngen_R10	Simple mode	16	0.471399	0.603187	1.60223	0.491227	5.226	0.446662
Ruminococcus E sp003521625	Aortic Dissection || Finngen_R10	Weighted mode	16	0.471399	0.529026	1.60223	0.56808	4.519	0.386962
Ruminococcus E sp900100595	Aortic Dissection || Finngen_R10	MR Egger	16	-2.46556	1.39062	0.084961	0.00556541	1.29701	0.0979778
Ruminococcus E sp900100595	Aortic Dissection || Finngen_R10	Weighted median	16	-0.145842	0.597225	0.864295	0.268098	2.78631	0.807077
Ruminococcus E sp900100595	Aortic Dissection || Finngen_R10	Inverse variance weighted	16	-0.250472	0.461711	0.778434	0.314924	1.92414	0.587484
Ruminococcus E sp900100595	Aortic Dissection || Finngen_R10	Simple mode	16	-0.126001	1.00319	0.881614	0.123408	6.29814	0.901717
Ruminococcus E sp900100595	Aortic Dissection || Finngen_R10	Weighted mode	16	-0.156877	0.997663	0.854809	0.12096	6.04083	0.877149
Ruminococcus E sp900314705	Aortic Dissection || Finngen_R10	MR Egger	30	0.0945404	0.340959	1.09915	0.563415	2.14432	0.783604
Ruminococcus E sp900314705	Aortic Dissection || Finngen_R10	Weighted median	30	-0.104067	0.231256	0.901165	0.572737	1.41793	0.652706
Ruminococcus E sp900314705	Aortic Dissection || Finngen_R10	Inverse variance weighted	30	-0.170548	0.169951	0.843202	0.604319	1.17651	0.315612
Ruminococcus E sp900314705	Aortic Dissection || Finngen_R10	Simple mode	30	-0.105297	0.469796	0.900057	0.358403	2.26031	0.824225
Ruminococcus E sp900314705	Aortic Dissection || Finngen_R10	Weighted mode	30	-0.16333	0.437531	0.849311	0.360274	2.00217	0.71164
Ruminococcus	Aortic Dissection || Finngen_R10	MR Egger	13	-0.451672	1.01611	0.636563	0.0868775	4.66418	0.665293
Ruminococcus	Aortic Dissection || Finngen_R10	Weighted median	13	0.164244	0.637998	1.1785	0.337485	4.11534	0.796842
Ruminococcus	Aortic Dissection || Finngen_R10	Inverse variance weighted	13	-0.0378335	0.460012	0.962873	0.39084	2.37214	0.934452
Ruminococcus	Aortic Dissection || Finngen_R10	Simple mode	13	1.0128	1.10868	2.7533	0.313417	24.1871	0.37896
Ruminococcus	Aortic Dissection || Finngen_R10	Weighted mode	13	0.931518	1.21508	2.53836	0.23456	27.4696	0.458119
Saccharofermentanaceae	Aortic Dissection || Finngen_R10	MR Egger	15	-1.99522	1.83255	0.135983	0.00374619	4.93605	0.296027
Saccharofermentanaceae	Aortic Dissection || Finngen_R10	Weighted median	15	-0.198715	1.1137	0.819783	0.0924047	7.27284	0.858388
Saccharofermentanaceae	Aortic Dissection || Finngen_R10	Inverse variance weighted	15	0.191077	0.788677	1.21055	0.258017	5.67962	0.808567
Saccharofermentanaceae	Aortic Dissection || Finngen_R10	Simple mode	15	-0.846415	1.79207	0.42895	0.0127928	14.3829	0.643982
Saccharofermentanaceae	Aortic Dissection || Finngen_R10	Weighted mode	15	-0.366936	1.72201	0.692854	0.023705	20.2509	0.834332
Saccharomonospora	Aortic Dissection || Finngen_R10	MR Egger	22	0.45094	1.37309	1.56979	0.106425	23.1546	0.746013
Saccharomonospora	Aortic Dissection || Finngen_R10	Weighted median	22	-0.590743	0.529739	0.553916	0.19612	1.56447	0.264783
Saccharomonospora	Aortic Dissection || Finngen_R10	Inverse variance weighted	22	-0.859823	0.413579	0.423237	0.188165	0.951982	0.0376189
Saccharomonospora	Aortic Dissection || Finngen_R10	Simple mode	22	-0.0971247	1.01169	0.907443	0.124926	6.59154	0.924429
Saccharomonospora	Aortic Dissection || Finngen_R10	Weighted mode	22	-0.0971247	1.03066	0.907443	0.120366	6.84121	0.925815
CAG-81 sp000435795	Aortic Dissection || Finngen_R10	MR Egger	14	0.197424	0.30975	1.21826	0.663858	2.23566	0.535859
CAG-81 sp000435795	Aortic Dissection || Finngen_R10	Weighted median	14	0.23399	0.18731	1.26363	0.875345	1.82416	0.211586
CAG-81 sp000435795	Aortic Dissection || Finngen_R10	Inverse variance weighted	14	0.24009	0.137907	1.27136	0.970244	1.66594	0.0816907
CAG-81 sp000435795	Aortic Dissection || Finngen_R10	Simple mode	14	0.201697	0.315744	1.22348	0.658915	2.27176	0.534046
CAG-81 sp000435795	Aortic Dissection || Finngen_R10	Weighted mode	14	0.389233	0.308235	1.47585	0.806615	2.70033	0.22885
SAR324	Aortic Dissection || Finngen_R10	MR Egger	15	0.247261	1.68265	1.28051	0.0473243	34.6484	0.885428
SAR324	Aortic Dissection || Finngen_R10	Weighted median	15	-1.52907	1.02919	0.216736	0.0288314	1.62929	0.137357
SAR324	Aortic Dissection || Finngen_R10	Inverse variance weighted	15	-1.33822	0.742984	0.262312	0.0611474	1.12528	0.0716805
SAR324	Aortic Dissection || Finngen_R10	Simple mode	15	-2.17349	1.65993	0.11378	0.00439648	2.94459	0.211486
SAR324	Aortic Dissection || Finngen_R10	Weighted mode	15	-2.14508	1.65785	0.117059	0.00454168	3.01711	0.216641
SM23-33	Aortic Dissection || Finngen_R10	MR Egger	21	-0.260281	1.44942	0.770835	0.0449976	13.2048	0.859387
SM23-33	Aortic Dissection || Finngen_R10	Weighted median	21	-0.825741	0.651188	0.43791	0.122203	1.56923	0.204779
SM23-33	Aortic Dissection || Finngen_R10	Inverse variance weighted	21	-0.196374	0.522366	0.821705	0.295167	2.28751	0.706967
SM23-33	Aortic Dissection || Finngen_R10	Simple mode	21	-1.20838	1.16093	0.298682	0.0306909	2.90675	0.310354
SM23-33	Aortic Dissection || Finngen_R10	Weighted mode	21	-1.20838	1.14365	0.298682	0.0317478	2.80998	0.303293
Sorangium	Aortic Dissection || Finngen_R10	MR Egger	18	-1.06987	0.945265	0.343052	0.053794	2.18769	0.274387
Sorangium	Aortic Dissection || Finngen_R10	Weighted median	18	-0.147005	0.63009	0.86329	0.251081	2.96824	0.815522
Sorangium	Aortic Dissection || Finngen_R10	Inverse variance weighted	18	0.217773	0.464901	1.2433	0.499857	3.0925	0.639478
Sorangium	Aortic Dissection || Finngen_R10	Simple mode	18	-0.291505	1.1185	0.747138	0.0834292	6.69089	0.797515
Sorangium	Aortic Dissection || Finngen_R10	Weighted mode	18	-0.291505	1.03763	0.747138	0.0977579	5.71019	0.782152
Bacteroides eggerthii	Aortic Dissection || Finngen_R10	MR Egger	13	0.55267	0.296469	1.73789	0.97199	3.10728	0.0891854
Bacteroides eggerthii	Aortic Dissection || Finngen_R10	Weighted median	13	0.246296	0.170416	1.27928	0.916018	1.78659	0.148384
Bacteroides eggerthii	Aortic Dissection || Finngen_R10	Inverse variance weighted	13	0.257775	0.122879	1.29405	1.01708	1.64644	0.0359224
Bacteroides eggerthii	Aortic Dissection || Finngen_R10	Simple mode	13	0.22916	0.309706	1.25754	0.685324	2.30755	0.473572
Bacteroides eggerthii	Aortic Dissection || Finngen_R10	Weighted mode	13	0.22413	0.285717	1.25123	0.714712	2.19051	0.447986
Spirillospora	Aortic Dissection || Finngen_R10	MR Egger	14	-0.6917	1.45243	0.500724	0.0290578	8.62848	0.64246
Spirillospora	Aortic Dissection || Finngen_R10	Weighted median	14	-0.389848	0.790389	0.67716	0.143846	3.18774	0.621846
Spirillospora	Aortic Dissection || Finngen_R10	Inverse variance weighted	14	0.0201043	0.611289	1.02031	0.307887	3.3812	0.973764
Spirillospora	Aortic Dissection || Finngen_R10	Simple mode	14	-0.332098	1.3136	0.717417	0.0546531	9.41734	0.804364
Spirillospora	Aortic Dissection || Finngen_R10	Weighted mode	14	-0.351053	1.23449	0.703946	0.0626207	7.91337	0.780606
Spirochaetia	Aortic Dissection || Finngen_R10	MR Egger	36	0.779884	0.72468	2.18122	0.527035	9.02733	0.289426
Spirochaetia	Aortic Dissection || Finngen_R10	Weighted median	36	-0.14616	0.538266	0.864019	0.300844	2.48145	0.785977
Spirochaetia	Aortic Dissection || Finngen_R10	Inverse variance weighted	36	-0.244738	0.388157	0.78291	0.365852	1.6754	0.528359
Spirochaetia	Aortic Dissection || Finngen_R10	Simple mode	36	-0.192287	1.03062	0.82507	0.109449	6.21972	0.853071
Spirochaetia	Aortic Dissection || Finngen_R10	Weighted mode	36	-0.0945237	1.06554	0.909806	0.112705	7.3444	0.929818
Sporomusales	Aortic Dissection || Finngen_R10	MR Egger	12	-1.6272	1.68223	0.196478	0.00726724	5.31202	0.356211
Sporomusales	Aortic Dissection || Finngen_R10	Weighted median	12	0.28044	1.12074	1.32371	0.147164	11.9065	0.802411
Sporomusales	Aortic Dissection || Finngen_R10	Inverse variance weighted	12	0.433685	0.828044	1.54293	0.30444	7.81973	0.600455
Sporomusales	Aortic Dissection || Finngen_R10	Simple mode	12	-0.755935	2.14266	0.469572	0.00704425	31.3018	0.730904
Sporomusales	Aortic Dissection || Finngen_R10	Weighted mode	12	-1.00758	2.04242	0.3651	0.006666	19.9967	0.631482
Staphylococcus A fleurettii	Aortic Dissection || Finngen_R10	MR Egger	16	-0.660233	0.441516	0.516731	0.21749	1.22769	0.157014
Staphylococcus A fleurettii	Aortic Dissection || Finngen_R10	Weighted median	16	-0.0911418	0.263146	0.912888	0.545034	1.52902	0.729076
Staphylococcus A fleurettii	Aortic Dissection || Finngen_R10	Inverse variance weighted	16	-0.083902	0.188749	0.919521	0.635179	1.33115	0.656669
Staphylococcus A fleurettii	Aortic Dissection || Finngen_R10	Simple mode	16	-0.0834994	0.53175	0.919892	0.324416	2.60838	0.877317
Staphylococcus A fleurettii	Aortic Dissection || Finngen_R10	Weighted mode	16	-0.148446	0.464454	0.862047	0.34688	2.14231	0.753669
Staphylococcus aureus	Aortic Dissection || Finngen_R10	MR Egger	17	-0.896397	0.938122	0.408037	0.0648865	2.56593	0.35446
Staphylococcus aureus	Aortic Dissection || Finngen_R10	Weighted median	17	-0.562134	0.557124	0.569992	0.191265	1.69864	0.312979
Staphylococcus aureus	Aortic Dissection || Finngen_R10	Inverse variance weighted	17	-0.559781	0.393863	0.571334	0.264014	1.23638	0.155241
Staphylococcus aureus	Aortic Dissection || Finngen_R10	Simple mode	17	-0.596108	1.00312	0.550952	0.0771327	3.9354	0.560652
Staphylococcus aureus	Aortic Dissection || Finngen_R10	Weighted mode	17	-0.531738	0.989158	0.587583	0.0845436	4.08374	0.598275
Stappia	Aortic Dissection || Finngen_R10	MR Egger	16	-0.657867	1.01092	0.517955	0.071413	3.7567	0.525739
Stappia	Aortic Dissection || Finngen_R10	Weighted median	16	-0.293598	0.697339	0.745576	0.190066	2.92468	0.673736
Stappia	Aortic Dissection || Finngen_R10	Inverse variance weighted	16	0.317447	0.50934	1.37362	0.506181	3.72756	0.533119
Stappia	Aortic Dissection || Finngen_R10	Simple mode	16	-0.530844	1.22378	0.588109	0.053426	6.47385	0.670627
Stappia	Aortic Dissection || Finngen_R10	Weighted mode	16	-0.530844	1.20235	0.588109	0.0557176	6.20758	0.665147
CAG-822 sp000432855	Aortic Dissection || Finngen_R10	MR Egger	18	-0.109348	0.579724	0.896418	0.287766	2.79243	0.852761
CAG-822 sp000432855	Aortic Dissection || Finngen_R10	Weighted median	18	-0.369128	0.308788	0.691337	0.377437	1.2663	0.231928
CAG-822 sp000432855	Aortic Dissection || Finngen_R10	Inverse variance weighted	18	-0.142904	0.225826	0.866837	0.556815	1.34947	0.526859
CAG-822 sp000432855	Aortic Dissection || Finngen_R10	Simple mode	18	-0.516185	0.567526	0.596793	0.196216	1.81515	0.375783
CAG-822 sp000432855	Aortic Dissection || Finngen_R10	Weighted mode	18	-0.547712	0.558377	0.578271	0.193567	1.72755	0.340396
Streptacidiphilus	Aortic Dissection || Finngen_R10	MR Egger	14	0.728782	2.11771	2.07255	0.0326494	131.564	0.736699
Streptacidiphilus	Aortic Dissection || Finngen_R10	Weighted median	14	-0.0641972	0.751373	0.93782	0.215049	4.08979	0.931912
Streptacidiphilus	Aortic Dissection || Finngen_R10	Inverse variance weighted	14	0.312283	0.609471	1.36654	0.413839	4.51248	0.608382
Streptacidiphilus	Aortic Dissection || Finngen_R10	Simple mode	14	-1.06716	1.47771	0.343984	0.0189969	6.22864	0.482979
Streptacidiphilus	Aortic Dissection || Finngen_R10	Weighted mode	14	-1.01485	1.35461	0.362457	0.0254792	5.15618	0.46709
Streptococcus sanguinis	Aortic Dissection || Finngen_R10	MR Egger	15	-0.615438	0.64819	0.540404	0.151694	1.92517	0.359699
Streptococcus sanguinis	Aortic Dissection || Finngen_R10	Weighted median	15	-0.446964	0.419226	0.639567	0.281212	1.45458	0.28635
Streptococcus sanguinis	Aortic Dissection || Finngen_R10	Inverse variance weighted	15	-0.0228059	0.303158	0.977452	0.539563	1.77072	0.940034
Streptococcus sanguinis	Aortic Dissection || Finngen_R10	Simple mode	15	-0.639293	0.659176	0.527665	0.144963	1.9207	0.348586
Streptococcus sanguinis	Aortic Dissection || Finngen_R10	Weighted mode	15	-0.594134	0.66616	0.552041	0.149597	2.03713	0.387531
Succiniclasticum	Aortic Dissection || Finngen_R10	MR Egger	37	0.490349	0.477384	1.63289	0.640618	4.16211	0.311392
Succiniclasticum	Aortic Dissection || Finngen_R10	Weighted median	37	0.013146	0.325978	1.01323	0.534849	1.9195	0.967832
Succiniclasticum	Aortic Dissection || Finngen_R10	Inverse variance weighted	37	0.0117301	0.234329	1.0118	0.639189	1.60162	0.960076
Succiniclasticum	Aortic Dissection || Finngen_R10	Simple mode	37	0.156483	0.668242	1.16939	0.315603	4.3329	0.816178
Succiniclasticum	Aortic Dissection || Finngen_R10	Weighted mode	37	0.210998	0.718756	1.23491	0.301869	5.05187	0.77078
Succinivibrionaceae	Aortic Dissection || Finngen_R10	MR Egger	36	-0.567643	0.373334	0.56686	0.272701	1.17832	0.137639
Succinivibrionaceae	Aortic Dissection || Finngen_R10	Weighted median	36	-0.476772	0.257884	0.620784	0.374477	1.02909	0.0644883
Succinivibrionaceae	Aortic Dissection || Finngen_R10	Inverse variance weighted	36	-0.354423	0.186568	0.701578	0.486706	1.01131	0.0574721
Succinivibrionaceae	Aortic Dissection || Finngen_R10	Simple mode	36	-0.618785	0.52911	0.538599	0.190932	1.51933	0.250112
Succinivibrionaceae	Aortic Dissection || Finngen_R10	Weighted mode	36	-0.566318	0.498172	0.567612	0.213796	1.50697	0.263349
Achromobacter	Aortic Dissection || Finngen_R10	MR Egger	11	-1.28192	1.95053	0.277505	0.00606658	12.694	0.527491
Achromobacter	Aortic Dissection || Finngen_R10	Weighted median	11	0.000603597	1.0126	1.0006	0.137506	7.28121	0.999524
Achromobacter	Aortic Dissection || Finngen_R10	Inverse variance weighted	11	-0.00187958	0.782189	0.998122	0.215462	4.62377	0.998083
Achromobacter	Aortic Dissection || Finngen_R10	Simple mode	11	0.360232	1.49869	1.43366	0.0759862	27.0495	0.814904
Achromobacter	Aortic Dissection || Finngen_R10	Weighted mode	11	0.173672	1.47042	1.18966	0.0666461	21.2361	0.908319
Bacteroides faecis	Aortic Dissection || Finngen_R10	MR Egger	13	0.602013	0.31159	1.82579	0.991334	3.36265	0.0795068
Bacteroides faecis	Aortic Dissection || Finngen_R10	Weighted median	13	0.0850931	0.20091	1.08882	0.734407	1.61426	0.671903
Bacteroides faecis	Aortic Dissection || Finngen_R10	Inverse variance weighted	13	0.00259409	0.145149	1.0026	0.754351	1.33254	0.985741
Bacteroides faecis	Aortic Dissection || Finngen_R10	Simple mode	13	0.0475456	0.307668	1.04869	0.573794	1.91664	0.879756
Bacteroides faecis	Aortic Dissection || Finngen_R10	Weighted mode	13	0.0475456	0.287114	1.04869	0.597382	1.84096	0.87123
Succinivibrio	Aortic Dissection || Finngen_R10	MR Egger	37	0.22825	0.362092	1.2564	0.617886	2.55474	0.53255
Succinivibrio	Aortic Dissection || Finngen_R10	Weighted median	37	0.0140194	0.243164	1.01412	0.629656	1.63333	0.954024
Succinivibrio	Aortic Dissection || Finngen_R10	Inverse variance weighted	37	0.0858288	0.159065	1.08962	0.797767	1.48824	0.589484
Succinivibrio	Aortic Dissection || Finngen_R10	Simple mode	37	-0.237381	0.505643	0.788691	0.292748	2.12481	0.64157
Succinivibrio	Aortic Dissection || Finngen_R10	Weighted mode	37	-0.114322	0.45308	0.891971	0.367013	2.16781	0.802228
Syntrophomonadia	Aortic Dissection || Finngen_R10	MR Egger	18	0.400083	1.69104	1.49195	0.0542393	41.0388	0.815977
Syntrophomonadia	Aortic Dissection || Finngen_R10	Weighted median	18	0.864824	1.17604	2.37459	0.236878	23.8041	0.462114
Syntrophomonadia	Aortic Dissection || Finngen_R10	Inverse variance weighted	18	-0.845543	0.814196	0.429324	0.0870418	2.11759	0.299037
Syntrophomonadia	Aortic Dissection || Finngen_R10	Simple mode	18	1.1144	2.11129	3.04774	0.0486196	191.049	0.60444
Syntrophomonadia	Aortic Dissection || Finngen_R10	Weighted mode	18	1.15703	1.99121	3.18048	0.0642006	157.56	0.568818
Syntrophorhabdaceae	Aortic Dissection || Finngen_R10	MR Egger	18	0.0827045	1.12811	1.08622	0.119028	9.91259	0.942466
Syntrophorhabdaceae	Aortic Dissection || Finngen_R10	Weighted median	18	-1.03142	0.673772	0.3565	0.0951772	1.33532	0.125815
Syntrophorhabdaceae	Aortic Dissection || Finngen_R10	Inverse variance weighted	18	-0.631629	0.483699	0.531725	0.206041	1.37221	0.19161
Syntrophorhabdaceae	Aortic Dissection || Finngen_R10	Simple mode	18	-1.53819	1.43164	0.21477	0.0129818	3.55313	0.297647
Syntrophorhabdaceae	Aortic Dissection || Finngen_R10	Weighted mode	18	-1.46619	1.36962	0.230803	0.0157543	3.38132	0.299355
Syntrophorhabdia	Aortic Dissection || Finngen_R10	MR Egger	11	3.99196	2.40547	54.1607	0.485411	6043.1	0.13138
Syntrophorhabdia	Aortic Dissection || Finngen_R10	Weighted median	11	0.440141	1.07491	1.55293	0.188871	12.7684	0.682197
Syntrophorhabdia	Aortic Dissection || Finngen_R10	Inverse variance weighted	11	-0.0542426	0.928602	0.947202	0.153462	5.84635	0.95342
Syntrophorhabdia	Aortic Dissection || Finngen_R10	Simple mode	11	0.491892	1.5825	1.63541	0.0735485	36.3646	0.762311
Syntrophorhabdia	Aortic Dissection || Finngen_R10	Weighted mode	11	0.366796	1.50214	1.4431	0.0759713	27.4123	0.812027
CAG-822	Aortic Dissection || Finngen_R10	MR Egger	20	-0.221902	0.462342	0.800994	0.32365	1.98236	0.637042
CAG-822	Aortic Dissection || Finngen_R10	Weighted median	20	-0.320153	0.265596	0.726038	0.431399	1.22191	0.228044
CAG-822	Aortic Dissection || Finngen_R10	Inverse variance weighted	20	-0.0916939	0.191363	0.912384	0.627028	1.32761	0.631823
CAG-822	Aortic Dissection || Finngen_R10	Simple mode	20	-0.448965	0.515525	0.638289	0.232377	1.75324	0.394686
CAG-822	Aortic Dissection || Finngen_R10	Weighted mode	20	-0.448965	0.502803	0.638289	0.238245	1.71006	0.383068
Tannerellaceae	Aortic Dissection || Finngen_R10	MR Egger	21	-0.745308	0.504149	0.474588	0.176675	1.27484	0.155702
Tannerellaceae	Aortic Dissection || Finngen_R10	Weighted median	21	0.166401	0.214895	1.18105	0.775077	1.79966	0.438732
Tannerellaceae	Aortic Dissection || Finngen_R10	Inverse variance weighted	21	0.116198	0.159425	1.12322	0.821787	1.53522	0.466088
Tannerellaceae	Aortic Dissection || Finngen_R10	Simple mode	21	0.299162	0.421956	1.34873	0.58986	3.0839	0.486514
Tannerellaceae	Aortic Dissection || Finngen_R10	Weighted mode	21	0.280672	0.403622	1.32402	0.600239	2.92055	0.494816
Tepidanaerobacteraceae	Aortic Dissection || Finngen_R10	MR Egger	7	0.281987	1.38305	1.32576	0.0881432	19.9408	0.84648
Tepidanaerobacteraceae	Aortic Dissection || Finngen_R10	Weighted median	7	0.703262	0.697616	2.02033	0.514755	7.92949	0.313409
Tepidanaerobacteraceae	Aortic Dissection || Finngen_R10	Inverse variance weighted	7	0.754436	0.551498	2.12641	0.721444	6.26747	0.17132
Tepidanaerobacteraceae	Aortic Dissection || Finngen_R10	Simple mode	7	0.681288	0.968763	1.97642	0.295973	13.198	0.508252
Tepidanaerobacteraceae	Aortic Dissection || Finngen_R10	Weighted mode	7	0.707368	0.961219	2.02864	0.308318	13.3479	0.489546
Terrisporobacter othiniensis	Aortic Dissection || Finngen_R10	MR Egger	11	-0.227808	0.700554	0.796277	0.201716	3.14331	0.752475
Terrisporobacter othiniensis	Aortic Dissection || Finngen_R10	Weighted median	11	-0.26429	0.387716	0.767751	0.359079	1.64154	0.495455
Terrisporobacter othiniensis	Aortic Dissection || Finngen_R10	Inverse variance weighted	11	-0.229073	0.296723	0.79527	0.444568	1.42263	0.440108
Terrisporobacter othiniensis	Aortic Dissection || Finngen_R10	Simple mode	11	-0.446914	0.695444	0.639599	0.163657	2.49967	0.534919
Terrisporobacter othiniensis	Aortic Dissection || Finngen_R10	Weighted mode	11	-0.345967	0.703421	0.707536	0.178231	2.80875	0.633453
Terrisporobacter	Aortic Dissection || Finngen_R10	MR Egger	16	0.638514	0.575695	1.89366	0.612719	5.85254	0.286069
Terrisporobacter	Aortic Dissection || Finngen_R10	Weighted median	16	0.460764	0.316421	1.58528	0.852638	2.94748	0.145344
Terrisporobacter	Aortic Dissection || Finngen_R10	Inverse variance weighted	16	0.245752	0.237373	1.27858	0.802921	2.03603	0.300528
Terrisporobacter	Aortic Dissection || Finngen_R10	Simple mode	16	0.587567	0.572604	1.7996	0.585823	5.52825	0.321094
Terrisporobacter	Aortic Dissection || Finngen_R10	Weighted mode	16	0.599075	0.514566	1.82043	0.663999	4.99095	0.262513
Thermococcaceae	Aortic Dissection || Finngen_R10	MR Egger	22	-0.754442	0.973935	0.470273	0.069714	3.17234	0.447618
Thermococcaceae	Aortic Dissection || Finngen_R10	Weighted median	22	-0.449456	0.575604	0.637975	0.206462	1.97137	0.434896
Thermococcaceae	Aortic Dissection || Finngen_R10	Inverse variance weighted	22	-0.164641	0.437465	0.848198	0.359849	1.99929	0.706655
Thermococcaceae	Aortic Dissection || Finngen_R10	Simple mode	22	-0.699457	1.13397	0.496855	0.0538242	4.5865	0.543981
Thermococcaceae	Aortic Dissection || Finngen_R10	Weighted mode	22	-0.773964	1.09399	0.461181	0.0540316	3.93637	0.487054
Thermococci	Aortic Dissection || Finngen_R10	MR Egger	17	2.39241	1.53685	10.9398	0.538041	222.436	0.140387
Thermococci	Aortic Dissection || Finngen_R10	Weighted median	17	0.639646	0.807322	1.89581	0.389573	9.22573	0.428182
Thermococci	Aortic Dissection || Finngen_R10	Inverse variance weighted	17	0.974205	0.624329	2.64906	0.779206	9.00599	0.118665
Thermococci	Aortic Dissection || Finngen_R10	Simple mode	17	0.825412	1.34591	2.28282	0.163235	31.9249	0.548313
Thermococci	Aortic Dissection || Finngen_R10	Weighted mode	17	0.850267	1.32152	2.34027	0.175538	31.2006	0.529077
Bacteroides intestinalis A	Aortic Dissection || Finngen_R10	MR Egger	15	-0.253064	0.364686	0.776419	0.3799	1.5868	0.499943
Bacteroides intestinalis A	Aortic Dissection || Finngen_R10	Weighted median	15	0.266639	0.19516	1.30557	0.890588	1.91392	0.171857
Bacteroides intestinalis A	Aortic Dissection || Finngen_R10	Inverse variance weighted	15	0.1035	0.139572	1.10905	0.843613	1.45799	0.458359
Bacteroides intestinalis A	Aortic Dissection || Finngen_R10	Simple mode	15	0.279364	0.344367	1.32229	0.673279	2.59691	0.430804
Bacteroides intestinalis A	Aortic Dissection || Finngen_R10	Weighted mode	15	0.279364	0.328867	1.32229	0.694048	2.5192	0.409908
Thermoplasmatota	Aortic Dissection || Finngen_R10	MR Egger	32	0.709633	0.838503	2.03324	0.393044	10.5181	0.404081
Thermoplasmatota	Aortic Dissection || Finngen_R10	Weighted median	32	-0.903463	0.654196	0.405164	0.1124	1.46048	0.167271
Thermoplasmatota	Aortic Dissection || Finngen_R10	Inverse variance weighted	32	-0.561088	0.462613	0.570588	0.23043	1.41289	0.225181
Thermoplasmatota	Aortic Dissection || Finngen_R10	Simple mode	32	-1.55299	1.32175	0.211614	0.0158652	2.82257	0.248962
Thermoplasmatota	Aortic Dissection || Finngen_R10	Weighted mode	32	-1.16391	1.31304	0.312264	0.0238143	4.09456	0.382217
Thermoprotei	Aortic Dissection || Finngen_R10	MR Egger	10	0.970776	2.18406	2.63999	0.0365168	190.859	0.668473
Thermoprotei	Aortic Dissection || Finngen_R10	Weighted median	10	-0.482756	1.30613	0.61708	0.0477027	7.98252	0.711674
Thermoprotei	Aortic Dissection || Finngen_R10	Inverse variance weighted	10	0.24036	0.952969	1.27171	0.196428	8.23323	0.800869
Thermoprotei	Aortic Dissection || Finngen_R10	Simple mode	10	-0.419671	2.10909	0.657263	0.0105304	41.0237	0.8467
Thermoprotei	Aortic Dissection || Finngen_R10	Weighted mode	10	-0.531635	2.03969	0.587644	0.0107868	32.0136	0.800232
Thioalkalivibrionaceae	Aortic Dissection || Finngen_R10	MR Egger	12	-1.05923	1.32411	0.346724	0.0258748	4.64611	0.442326
Thioalkalivibrionaceae	Aortic Dissection || Finngen_R10	Weighted median	12	-0.358584	0.876035	0.698665	0.12548	3.89014	0.6823
Thioalkalivibrionaceae	Aortic Dissection || Finngen_R10	Inverse variance weighted	12	-0.628166	0.685783	0.533569	0.139136	2.04617	0.359676
Thioalkalivibrionaceae	Aortic Dissection || Finngen_R10	Simple mode	12	0.0646486	1.56548	1.06678	0.0496038	22.9424	0.9678
Thioalkalivibrionaceae	Aortic Dissection || Finngen_R10	Weighted mode	12	0.0435774	1.45786	1.04454	0.0599749	18.192	0.976689
Aliivibrio	Aortic Dissection || Finngen_R10	MR Egger	12	2.31975	1.514	10.1731	0.523249	197.788	0.156477
Aliivibrio	Aortic Dissection || Finngen_R10	Weighted median	12	0.373883	0.682089	1.45337	0.381741	5.53327	0.583593
Aliivibrio	Aortic Dissection || Finngen_R10	Inverse variance weighted	12	0.367937	0.530492	1.44475	0.510774	4.08655	0.487947
Aliivibrio	Aortic Dissection || Finngen_R10	Simple mode	12	0.375776	1.14415	1.45612	0.154625	13.7124	0.748751
Aliivibrio	Aortic Dissection || Finngen_R10	Weighted mode	12	0.468352	1.12128	1.59736	0.1774	14.3831	0.684207
TMED109	Aortic Dissection || Finngen_R10	MR Egger	17	0.914164	1.08532	2.49469	0.297287	20.9342	0.412848
TMED109	Aortic Dissection || Finngen_R10	Weighted median	17	-0.324751	0.502938	0.722707	0.269682	1.93674	0.518469
TMED109	Aortic Dissection || Finngen_R10	Inverse variance weighted	17	-0.191803	0.396248	0.825469	0.379672	1.79471	0.628351
TMED109	Aortic Dissection || Finngen_R10	Simple mode	17	-0.633257	0.96347	0.53086	0.0803263	3.50835	0.520353
TMED109	Aortic Dissection || Finngen_R10	Weighted mode	17	-0.618823	0.862278	0.538578	0.0993718	2.919	0.483314
Treponema D	Aortic Dissection || Finngen_R10	MR Egger	81	-0.539912	0.535829	0.5828	0.203898	1.66581	0.316713
Treponema D	Aortic Dissection || Finngen_R10	Weighted median	81	-0.108344	0.32572	0.897319	0.473902	1.69905	0.739414
Treponema D	Aortic Dissection || Finngen_R10	Inverse variance weighted	81	0.133961	0.235267	1.14335	0.720966	1.81318	0.569086
Treponema D	Aortic Dissection || Finngen_R10	Simple mode	81	-0.28766	0.820468	0.750016	0.150201	3.74513	0.726806
Treponema D	Aortic Dissection || Finngen_R10	Weighted mode	81	-0.28766	0.833677	0.750016	0.146363	3.84336	0.730962
Treponemataceae	Aortic Dissection || Finngen_R10	MR Egger	90	-0.0125576	0.542228	0.987521	0.341187	2.85825	0.981576
Treponemataceae	Aortic Dissection || Finngen_R10	Weighted median	90	-0.0678503	0.374728	0.9344	0.448289	1.94764	0.856316
Treponemataceae	Aortic Dissection || Finngen_R10	Inverse variance weighted	90	0.0622588	0.25502	1.06424	0.645597	1.75435	0.807128
Treponemataceae	Aortic Dissection || Finngen_R10	Simple mode	90	-0.26233	1.09901	0.769257	0.0892428	6.63086	0.81189
Treponemataceae	Aortic Dissection || Finngen_R10	Weighted mode	90	-0.322945	0.991673	0.724014	0.103662	5.0568	0.745449
Turicibacteraceae	Aortic Dissection || Finngen_R10	MR Egger	16	0.381976	0.423758	1.46518	0.638529	3.36202	0.38262
Turicibacteraceae	Aortic Dissection || Finngen_R10	Weighted median	16	0.107212	0.253667	1.11317	0.677074	1.83015	0.672552
Turicibacteraceae	Aortic Dissection || Finngen_R10	Inverse variance weighted	16	0.0398979	0.182828	1.0407	0.727279	1.4892	0.827252
Turicibacteraceae	Aortic Dissection || Finngen_R10	Simple mode	16	0.464107	0.509853	1.59059	0.585549	4.32071	0.377073
Turicibacteraceae	Aortic Dissection || Finngen_R10	Weighted mode	16	0.523995	0.484334	1.68876	0.653574	4.36357	0.296389
Turicibacter sp001543345	Aortic Dissection || Finngen_R10	MR Egger	17	0.155524	0.466475	1.16827	0.468243	2.91484	0.743446
Turicibacter sp001543345	Aortic Dissection || Finngen_R10	Weighted median	17	0.0935394	0.230746	1.09805	0.698568	1.72599	0.685199
Turicibacter sp001543345	Aortic Dissection || Finngen_R10	Inverse variance weighted	17	-0.107779	0.173813	0.897826	0.638616	1.26225	0.535202
Turicibacter sp001543345	Aortic Dissection || Finngen_R10	Simple mode	17	0.173473	0.467703	1.18943	0.475578	2.97478	0.715574
Turicibacter sp001543345	Aortic Dissection || Finngen_R10	Weighted mode	17	0.244198	0.46271	1.2766	0.51545	3.1617	0.604912
Turicibacter	Aortic Dissection || Finngen_R10	MR Egger	17	0.138061	0.453528	1.14805	0.471963	2.79261	0.764994
Turicibacter	Aortic Dissection || Finngen_R10	Weighted median	17	-0.211834	0.235782	0.809099	0.509683	1.28441	0.368956
Turicibacter	Aortic Dissection || Finngen_R10	Inverse variance weighted	17	-0.162784	0.169741	0.849775	0.609281	1.1852	0.337551
Turicibacter	Aortic Dissection || Finngen_R10	Simple mode	17	-0.763407	0.514289	0.466076	0.170093	1.27711	0.157138
Turicibacter	Aortic Dissection || Finngen_R10	Weighted mode	17	-0.7477	0.546987	0.473454	0.162059	1.38319	0.190544
UBA1033 sp001695555	Aortic Dissection || Finngen_R10	MR Egger	12	-0.118341	1.30808	0.888393	0.0684144	11.5362	0.929701
UBA1033 sp001695555	Aortic Dissection || Finngen_R10	Weighted median	12	0.407656	0.700442	1.50329	0.380903	5.93296	0.560568
UBA1033 sp001695555	Aortic Dissection || Finngen_R10	Inverse variance weighted	12	0.496523	0.581664	1.643	0.525429	5.13759	0.393313
UBA1033 sp001695555	Aortic Dissection || Finngen_R10	Simple mode	12	0.199419	1.30594	1.22069	0.0943999	15.7849	0.881398
UBA1033 sp001695555	Aortic Dissection || Finngen_R10	Weighted mode	12	0.199419	1.38667	1.22069	0.0805847	18.491	0.88825
Bacteroides sp002160055	Aortic Dissection || Finngen_R10	MR Egger	18	-0.127745	0.473897	0.880078	0.347641	2.22798	0.790942
Bacteroides sp002160055	Aortic Dissection || Finngen_R10	Weighted median	18	-0.284164	0.24865	0.752643	0.462311	1.2253	0.25311
Bacteroides sp002160055	Aortic Dissection || Finngen_R10	Inverse variance weighted	18	-0.209685	0.1769	0.810839	0.573264	1.14687	0.235886
Bacteroides sp002160055	Aortic Dissection || Finngen_R10	Simple mode	18	-0.386808	0.436993	0.679222	0.288427	1.59951	0.38842
Bacteroides sp002160055	Aortic Dissection || Finngen_R10	Weighted mode	18	-0.335194	0.433981	0.715199	0.305503	1.67432	0.4505
UBA1066 sp900317515	Aortic Dissection || Finngen_R10	MR Egger	11	0.228638	1.47595	1.25689	0.0696537	22.6803	0.880311
UBA1066 sp900317515	Aortic Dissection || Finngen_R10	Weighted median	11	0.335573	0.874652	1.39874	0.251894	7.76706	0.701227
UBA1066 sp900317515	Aortic Dissection || Finngen_R10	Inverse variance weighted	11	0.653668	0.659	1.92258	0.528363	6.99578	0.321242
UBA1066 sp900317515	Aortic Dissection || Finngen_R10	Simple mode	11	-0.0427247	1.55397	0.958175	0.04557	20.147	0.978607
UBA1066 sp900317515	Aortic Dissection || Finngen_R10	Weighted mode	11	-0.0427247	1.52779	0.958175	0.047969	19.1394	0.97824
UBA1066	Aortic Dissection || Finngen_R10	MR Egger	17	-0.386057	1.53665	0.679731	0.0334437	13.8153	0.805043
UBA1066	Aortic Dissection || Finngen_R10	Weighted median	17	-0.132661	0.810414	0.875762	0.178874	4.2877	0.869971
UBA1066	Aortic Dissection || Finngen_R10	Inverse variance weighted	17	-0.191163	0.643307	0.825998	0.234091	2.91456	0.766347
UBA1066	Aortic Dissection || Finngen_R10	Simple mode	17	-0.060872	1.45441	0.940944	0.0543932	16.2773	0.967133
UBA1066	Aortic Dissection || Finngen_R10	Weighted mode	17	-0.123945	1.46231	0.883429	0.0502838	15.5208	0.933504
CAG-826	Aortic Dissection || Finngen_R10	MR Egger	18	-1.21597	0.718817	0.296424	0.0724509	1.21278	0.110099
CAG-826	Aortic Dissection || Finngen_R10	Weighted median	18	0.198477	0.447691	1.21954	0.507125	2.93278	0.657524
CAG-826	Aortic Dissection || Finngen_R10	Inverse variance weighted	18	0.13153	0.343016	1.14057	0.582293	2.23411	0.701385
CAG-826	Aortic Dissection || Finngen_R10	Simple mode	18	0.398631	0.909565	1.48978	0.250545	8.85851	0.666712
CAG-826	Aortic Dissection || Finngen_R10	Weighted mode	18	-1.08667	0.831096	0.337338	0.066164	1.71992	0.208446
UBA11471 sp000434215	Aortic Dissection || Finngen_R10	MR Egger	13	-0.422145	0.52813	0.655639	0.232869	1.84594	0.441023
UBA11471 sp000434215	Aortic Dissection || Finngen_R10	Weighted median	13	0.10022	0.284725	1.10541	0.632648	1.93147	0.724847
UBA11471 sp000434215	Aortic Dissection || Finngen_R10	Inverse variance weighted	13	0.085426	0.199667	1.08918	0.736445	1.61087	0.668766
UBA11471 sp000434215	Aortic Dissection || Finngen_R10	Simple mode	13	0.00318779	0.463686	1.00319	0.404285	2.48933	0.994628
UBA11471 sp000434215	Aortic Dissection || Finngen_R10	Weighted mode	13	0.0412559	0.467872	1.04212	0.41654	2.60722	0.93119
UBA11471	Aortic Dissection || Finngen_R10	MR Egger	14	-0.353624	0.427871	0.702139	0.303537	1.62418	0.424664
UBA11471	Aortic Dissection || Finngen_R10	Weighted median	14	0.0474277	0.229238	1.04857	0.669062	1.64334	0.836093
UBA11471	Aortic Dissection || Finngen_R10	Inverse variance weighted	14	0.0536635	0.170394	1.05513	0.755551	1.47349	0.752809
UBA11471	Aortic Dissection || Finngen_R10	Simple mode	14	-0.174046	0.406011	0.840258	0.379148	1.86216	0.675179
UBA11471	Aortic Dissection || Finngen_R10	Weighted mode	14	-0.174046	0.43665	0.840258	0.35705	1.97741	0.696662
UBA1191	Aortic Dissection || Finngen_R10	MR Egger	12	-0.912302	0.662595	0.401599	0.109592	1.47165	0.198594
UBA1191	Aortic Dissection || Finngen_R10	Weighted median	12	-0.354761	0.441475	0.701341	0.295215	1.66617	0.421638
UBA1191	Aortic Dissection || Finngen_R10	Inverse variance weighted	12	-0.622992	0.331014	0.536337	0.280333	1.02613	0.0598263
UBA1191	Aortic Dissection || Finngen_R10	Simple mode	12	0.0143795	0.723165	1.01448	0.245853	4.18615	0.984492
UBA1191	Aortic Dissection || Finngen_R10	Weighted mode	12	-0.0246157	0.667983	0.975685	0.263458	3.61333	0.971264
UBA11963 sp002362595	Aortic Dissection || Finngen_R10	MR Egger	14	0.799665	0.769608	2.2248	0.492251	10.0553	0.319263
UBA11963 sp002362595	Aortic Dissection || Finngen_R10	Weighted median	14	-0.00155309	0.4148	0.998448	0.442834	2.25118	0.997013
UBA11963 sp002362595	Aortic Dissection || Finngen_R10	Inverse variance weighted	14	0.140322	0.319769	1.15064	0.61482	2.15345	0.66079
UBA11963 sp002362595	Aortic Dissection || Finngen_R10	Simple mode	14	0.00491952	0.685416	1.00493	0.26224	3.85101	0.994382
UBA11963 sp002362595	Aortic Dissection || Finngen_R10	Weighted mode	14	-0.00677436	0.748533	0.993249	0.229031	4.30747	0.992917
UBA11963	Aortic Dissection || Finngen_R10	MR Egger	12	0.824254	0.725108	2.28018	0.550483	9.44482	0.282156
UBA11963	Aortic Dissection || Finngen_R10	Weighted median	12	0.175609	0.425923	1.19197	0.517265	2.74675	0.680118
UBA11963	Aortic Dissection || Finngen_R10	Inverse variance weighted	12	0.200652	0.31502	1.2222	0.659161	2.26617	0.524158
UBA11963	Aortic Dissection || Finngen_R10	Simple mode	12	0.00165759	0.794542	1.00166	0.211053	4.75388	0.998373
UBA11963	Aortic Dissection || Finngen_R10	Weighted mode	12	-0.0861986	0.794091	0.917412	0.193473	4.35019	0.915514
UBA1206 sp000433115	Aortic Dissection || Finngen_R10	MR Egger	19	0.952965	0.395978	2.59339	1.19345	5.63547	0.0277527
UBA1206 sp000433115	Aortic Dissection || Finngen_R10	Weighted median	19	0.193965	0.220492	1.21405	0.788045	1.87036	0.379026
UBA1206 sp000433115	Aortic Dissection || Finngen_R10	Inverse variance weighted	19	0.244289	0.166538	1.27671	0.921156	1.76951	0.142413
UBA1206 sp000433115	Aortic Dissection || Finngen_R10	Simple mode	19	0.500532	0.420531	1.6496	0.723461	3.76133	0.249414
UBA1206 sp000433115	Aortic Dissection || Finngen_R10	Weighted mode	19	0.47895	0.422541	1.61438	0.705231	3.69555	0.271876
UBA1375 sp002305795	Aortic Dissection || Finngen_R10	MR Egger	16	0.548281	0.589029	1.73028	0.545411	5.48917	0.36772
UBA1375 sp002305795	Aortic Dissection || Finngen_R10	Weighted median	16	0.180636	0.414857	1.19798	0.531271	2.70136	0.663259
UBA1375 sp002305795	Aortic Dissection || Finngen_R10	Inverse variance weighted	16	0.285082	0.303506	1.32987	0.733601	2.41079	0.347579
UBA1375 sp002305795	Aortic Dissection || Finngen_R10	Simple mode	16	0.796193	0.684145	2.21708	0.579998	8.47497	0.262692
UBA1375 sp002305795	Aortic Dissection || Finngen_R10	Weighted mode	16	0.647527	0.730962	1.91081	0.456048	8.00617	0.389676
UBA1407	Aortic Dissection || Finngen_R10	MR Egger	11	1.69264	1.49534	5.43379	0.289894	101.851	0.286918
UBA1407	Aortic Dissection || Finngen_R10	Weighted median	11	0.7454	0.924175	2.10729	0.344389	12.8943	0.419922
UBA1407	Aortic Dissection || Finngen_R10	Inverse variance weighted	11	0.39035	0.707526	1.4775	0.369206	5.91269	0.581147
UBA1407	Aortic Dissection || Finngen_R10	Simple mode	11	0.682459	1.65038	1.97874	0.077904	50.2593	0.687956
UBA1407	Aortic Dissection || Finngen_R10	Weighted mode	11	0.682459	1.34894	1.97874	0.140653	27.8373	0.623876
Bacteroides sp003545565	Aortic Dissection || Finngen_R10	MR Egger	13	0.939385	0.625865	2.55841	0.750279	8.72402	0.161518
Bacteroides sp003545565	Aortic Dissection || Finngen_R10	Weighted median	13	0.0742393	0.32901	1.07706	0.565174	2.05258	0.821478
Bacteroides sp003545565	Aortic Dissection || Finngen_R10	Inverse variance weighted	13	0.376265	0.318688	1.45683	0.780075	2.72071	0.237735
Bacteroides sp003545565	Aortic Dissection || Finngen_R10	Simple mode	13	-0.0917651	0.538884	0.912319	0.317278	2.62334	0.867621
Bacteroides sp003545565	Aortic Dissection || Finngen_R10	Weighted mode	13	-0.0465286	0.474294	0.954537	0.376761	2.41836	0.923472
UBA1409	Aortic Dissection || Finngen_R10	MR Egger	12	-0.144064	0.544305	0.865832	0.297928	2.51626	0.796634
UBA1409	Aortic Dissection || Finngen_R10	Weighted median	12	0.4347	0.345862	1.5445	0.784123	3.04223	0.208804
UBA1409	Aortic Dissection || Finngen_R10	Inverse variance weighted	12	0.0690047	0.249037	1.07144	0.657633	1.74563	0.781714
UBA1409	Aortic Dissection || Finngen_R10	Simple mode	12	0.513079	0.5868	1.67043	0.528851	5.2762	0.400606
UBA1409	Aortic Dissection || Finngen_R10	Weighted mode	12	0.52145	0.612237	1.68447	0.50736	5.59255	0.412532
CAG-83 sp000435555	Aortic Dissection || Finngen_R10	MR Egger	12	0.991011	0.445377	2.69396	1.12532	6.44916	0.0502578
CAG-83 sp000435555	Aortic Dissection || Finngen_R10	Weighted median	12	0.208894	0.185261	1.23231	0.857086	1.77182	0.259502
CAG-83 sp000435555	Aortic Dissection || Finngen_R10	Inverse variance weighted	12	0.210077	0.144179	1.23377	0.930053	1.63668	0.145101
CAG-83 sp000435555	Aortic Dissection || Finngen_R10	Simple mode	12	0.611801	0.382373	1.84375	0.871403	3.90108	0.137901
CAG-83 sp000435555	Aortic Dissection || Finngen_R10	Weighted mode	12	0.628833	0.3964	1.87542	0.862334	4.0787	0.140965
UBA1417 sp003531055	Aortic Dissection || Finngen_R10	MR Egger	13	-0.216619	0.552472	0.805236	0.272678	2.37792	0.702481
UBA1417 sp003531055	Aortic Dissection || Finngen_R10	Weighted median	13	-0.03818	0.318457	0.96254	0.515635	1.79678	0.90457
UBA1417 sp003531055	Aortic Dissection || Finngen_R10	Inverse variance weighted	13	0.0478622	0.241814	1.04903	0.653056	1.68509	0.8431
UBA1417 sp003531055	Aortic Dissection || Finngen_R10	Simple mode	13	-0.117131	0.550668	0.889468	0.302268	2.61739	0.835125
UBA1417 sp003531055	Aortic Dissection || Finngen_R10	Weighted mode	13	-0.139627	0.59416	0.869683	0.271395	2.78689	0.818172
UBA1446 sp002329245	Aortic Dissection || Finngen_R10	MR Egger	12	-2.06917	1.27284	0.126291	0.010421	1.53051	0.135089
UBA1446 sp002329245	Aortic Dissection || Finngen_R10	Weighted median	12	-0.623129	0.63668	0.536264	0.153966	1.8678	0.32772
UBA1446 sp002329245	Aortic Dissection || Finngen_R10	Inverse variance weighted	12	-0.279294	0.581072	0.756317	0.242151	2.36223	0.630763
UBA1446 sp002329245	Aortic Dissection || Finngen_R10	Simple mode	12	-0.133662	0.952965	0.874885	0.135136	5.6641	0.89099
UBA1446 sp002329245	Aortic Dissection || Finngen_R10	Weighted mode	12	-0.944191	0.908214	0.388994	0.0655927	2.30691	0.320832
UBA1448 sp002329405	Aortic Dissection || Finngen_R10	MR Egger	6	-0.755184	2.1364	0.469924	0.00713647	30.9437	0.741569
UBA1448 sp002329405	Aortic Dissection || Finngen_R10	Weighted median	6	-0.617818	0.773022	0.53912	0.118488	2.45298	0.424161
UBA1448 sp002329405	Aortic Dissection || Finngen_R10	Inverse variance weighted	6	-0.333878	0.644642	0.716141	0.202427	2.53355	0.604509
UBA1448 sp002329405	Aortic Dissection || Finngen_R10	Simple mode	6	-0.823517	1.0774	0.438885	0.0531191	3.6262	0.479154
UBA1448 sp002329405	Aortic Dissection || Finngen_R10	Weighted mode	6	-0.823517	1.06547	0.438885	0.0543758	3.54239	0.474506
UBA1448	Aortic Dissection || Finngen_R10	MR Egger	7	-1.54721	2.04222	0.212842	0.0038876	11.6528	0.482842
UBA1448	Aortic Dissection || Finngen_R10	Weighted median	7	-0.789048	0.678913	0.454277	0.120066	1.71879	0.245145
UBA1448	Aortic Dissection || Finngen_R10	Inverse variance weighted	7	-0.79291	0.559803	0.452526	0.151053	1.35568	0.156656
UBA1448	Aortic Dissection || Finngen_R10	Simple mode	7	-0.786006	0.910397	0.455661	0.0765062	2.71386	0.421102
UBA1448	Aortic Dissection || Finngen_R10	Weighted mode	7	-0.78024	0.973233	0.458296	0.068032	3.0873	0.453299
UBA1611	Aortic Dissection || Finngen_R10	MR Egger	12	0.178403	1.57155	1.19531	0.0549221	26.0143	0.911865
UBA1611	Aortic Dissection || Finngen_R10	Weighted median	12	0.875525	0.684184	2.40013	0.627836	9.17539	0.200664
UBA1611	Aortic Dissection || Finngen_R10	Inverse variance weighted	12	0.417434	0.525594	1.51806	0.541869	4.25289	0.427071
UBA1611	Aortic Dissection || Finngen_R10	Simple mode	12	1.10676	1.21172	3.02455	0.281335	32.5159	0.380626
UBA1611	Aortic Dissection || Finngen_R10	Weighted mode	12	1.10676	1.23191	3.02455	0.270419	33.8285	0.388209
UBA1777 sp002320035	Aortic Dissection || Finngen_R10	MR Egger	14	-0.174036	0.806829	0.840266	0.172834	4.08511	0.832841
UBA1777 sp002320035	Aortic Dissection || Finngen_R10	Weighted median	14	-0.54357	0.518455	0.580671	0.21019	1.60416	0.294434
UBA1777 sp002320035	Aortic Dissection || Finngen_R10	Inverse variance weighted	14	-0.600822	0.384883	0.548361	0.257897	1.16597	0.118512
UBA1777 sp002320035	Aortic Dissection || Finngen_R10	Simple mode	14	-0.990806	0.837688	0.371277	0.0718859	1.91758	0.258075
UBA1777 sp002320035	Aortic Dissection || Finngen_R10	Weighted mode	14	-0.729108	0.845798	0.482339	0.0919167	2.53111	0.404289
UBA1777 sp900316255	Aortic Dissection || Finngen_R10	MR Egger	14	1.26146	1.39822	3.53058	0.227854	54.7063	0.384707
UBA1777 sp900316255	Aortic Dissection || Finngen_R10	Weighted median	14	0.402127	0.643147	1.495	0.423822	5.27351	0.531808
UBA1777 sp900316255	Aortic Dissection || Finngen_R10	Inverse variance weighted	14	-0.477615	0.617727	0.620261	0.184822	2.08159	0.439415
UBA1777 sp900316255	Aortic Dissection || Finngen_R10	Simple mode	14	0.606279	1.13517	1.8336	0.198165	16.966	0.602296
UBA1777 sp900316255	Aortic Dissection || Finngen_R10	Weighted mode	14	0.748675	0.9926	2.1142	0.302153	14.7933	0.464139
UBA1777 sp900319275	Aortic Dissection || Finngen_R10	MR Egger	11	-1.54408	1.04917	0.213509	0.0273112	1.66913	0.175183
UBA1777 sp900319275	Aortic Dissection || Finngen_R10	Weighted median	11	-0.119247	0.732162	0.887589	0.21134	3.7277	0.870621
UBA1777 sp900319275	Aortic Dissection || Finngen_R10	Inverse variance weighted	11	-0.0592162	0.545109	0.942503	0.3238	2.7434	0.913495
UBA1777 sp900319275	Aortic Dissection || Finngen_R10	Simple mode	11	1.45401	1.30098	4.28025	0.334237	54.813	0.289856
UBA1777 sp900319275	Aortic Dissection || Finngen_R10	Weighted mode	11	-0.0606423	1.12254	0.94116	0.104266	8.49543	0.957981
UBA1777 sp900319835	Aortic Dissection || Finngen_R10	MR Egger	16	-0.483485	1.29034	0.616631	0.0491665	7.73358	0.7135
UBA1777 sp900319835	Aortic Dissection || Finngen_R10	Weighted median	16	0.487374	0.598615	1.62804	0.503631	5.26278	0.415547
UBA1777 sp900319835	Aortic Dissection || Finngen_R10	Inverse variance weighted	16	-0.0995909	0.497977	0.905208	0.341084	2.40234	0.841488
UBA1777 sp900319835	Aortic Dissection || Finngen_R10	Simple mode	16	0.618327	1.00815	1.85582	0.257263	13.3874	0.548849
UBA1777 sp900319835	Aortic Dissection || Finngen_R10	Weighted mode	16	0.712623	0.922844	2.03933	0.334155	12.446	0.45199
Bacteroides stercoris	Aortic Dissection || Finngen_R10	MR Egger	10	0.62671	0.370067	1.87144	0.906086	3.86531	0.128813
Bacteroides stercoris	Aortic Dissection || Finngen_R10	Weighted median	10	-0.0871653	0.216281	0.916526	0.599849	1.40038	0.686935
Bacteroides stercoris	Aortic Dissection || Finngen_R10	Inverse variance weighted	10	-0.00874798	0.161251	0.99129	0.722672	1.35975	0.956735
Bacteroides stercoris	Aortic Dissection || Finngen_R10	Simple mode	10	-0.130422	0.322435	0.877725	0.466548	1.65128	0.695297
Bacteroides stercoris	Aortic Dissection || Finngen_R10	Weighted mode	10	-0.141877	0.318733	0.867728	0.464593	1.62067	0.666741
CAG-83 sp002392625	Aortic Dissection || Finngen_R10	MR Egger	16	0.12747	0.828805	1.13595	0.223803	5.76571	0.879963
CAG-83 sp002392625	Aortic Dissection || Finngen_R10	Weighted median	16	-0.00983775	0.383489	0.99021	0.466977	2.09971	0.979534
CAG-83 sp002392625	Aortic Dissection || Finngen_R10	Inverse variance weighted	16	-0.205001	0.327605	0.814647	0.428653	1.54822	0.531475
CAG-83 sp002392625	Aortic Dissection || Finngen_R10	Simple mode	16	0.710009	0.866358	2.03401	0.372301	11.1125	0.425313
CAG-83 sp002392625	Aortic Dissection || Finngen_R10	Weighted mode	16	0.662672	0.801589	1.93997	0.403152	9.33515	0.421364
UBA2658 sp002841545	Aortic Dissection || Finngen_R10	MR Egger	10	0.729778	2.13665	2.07462	0.0314908	136.676	0.741486
UBA2658 sp002841545	Aortic Dissection || Finngen_R10	Weighted median	10	0.520612	0.861951	1.68306	0.310736	9.11604	0.545848
UBA2658 sp002841545	Aortic Dissection || Finngen_R10	Inverse variance weighted	10	0.638153	0.769637	1.89298	0.418811	8.55608	0.407013
UBA2658 sp002841545	Aortic Dissection || Finngen_R10	Simple mode	10	0.331356	1.44881	1.39286	0.0814062	23.8317	0.824207
UBA2658 sp002841545	Aortic Dissection || Finngen_R10	Weighted mode	10	0.331356	1.40781	1.39286	0.0882169	21.9918	0.81919
UBA2821	Aortic Dissection || Finngen_R10	MR Egger	25	-0.180933	0.586011	0.834491	0.264605	2.63175	0.760288
UBA2821	Aortic Dissection || Finngen_R10	Weighted median	25	-0.0680356	0.297112	0.934227	0.52185	1.67247	0.818877
UBA2821	Aortic Dissection || Finngen_R10	Inverse variance weighted	25	-0.0452411	0.239849	0.955767	0.597295	1.52938	0.850388
UBA2821	Aortic Dissection || Finngen_R10	Simple mode	25	0.0443695	0.555491	1.04537	0.351905	3.10537	0.936999
UBA2821	Aortic Dissection || Finngen_R10	Weighted mode	25	0.0790033	0.569897	1.08221	0.354164	3.30687	0.890901
UBA2922 sp900313925	Aortic Dissection || Finngen_R10	MR Egger	15	0.152699	1.09047	1.16497	0.137432	9.87518	0.890782
UBA2922 sp900313925	Aortic Dissection || Finngen_R10	Weighted median	15	-0.206603	0.513958	0.813342	0.297019	2.22722	0.687695
UBA2922 sp900313925	Aortic Dissection || Finngen_R10	Inverse variance weighted	15	0.0460086	0.379986	1.04708	0.4972	2.20512	0.903628
UBA2922 sp900313925	Aortic Dissection || Finngen_R10	Simple mode	15	-0.45703	0.942776	0.633161	0.0997717	4.01811	0.635336
UBA2922 sp900313925	Aortic Dissection || Finngen_R10	Weighted mode	15	-0.416345	0.946451	0.659453	0.103169	4.21521	0.666724
UBA3282 sp002493835	Aortic Dissection || Finngen_R10	MR Egger	11	-1.78015	1.43598	0.168613	0.0101055	2.81336	0.246446
UBA3282 sp002493835	Aortic Dissection || Finngen_R10	Weighted median	11	-1.17801	0.696126	0.30789	0.0786758	1.20489	0.0905995
UBA3282 sp002493835	Aortic Dissection || Finngen_R10	Inverse variance weighted	11	-0.919135	0.490039	0.398864	0.152649	1.04221	0.0607055
UBA3282 sp002493835	Aortic Dissection || Finngen_R10	Simple mode	11	-1.72801	1.16215	0.177638	0.0182092	1.73292	0.167875
UBA3282 sp002493835	Aortic Dissection || Finngen_R10	Weighted mode	11	-1.60296	1.20285	0.201299	0.0190528	2.12679	0.212217
UBA3792	Aortic Dissection || Finngen_R10	MR Egger	16	-0.111254	0.927828	0.894712	0.145178	5.514	0.90626
UBA3792	Aortic Dissection || Finngen_R10	Weighted median	16	-0.264993	0.501726	0.767211	0.28697	2.05113	0.597387
UBA3792	Aortic Dissection || Finngen_R10	Inverse variance weighted	16	-0.303569	0.359992	0.738179	0.364528	1.49483	0.399079
UBA3792	Aortic Dissection || Finngen_R10	Simple mode	16	-0.306196	0.86739	0.736242	0.134488	4.03049	0.728994
UBA3792	Aortic Dissection || Finngen_R10	Weighted mode	16	-0.210871	0.898614	0.809879	0.139157	4.71342	0.817644
UBA3855 sp900316885	Aortic Dissection || Finngen_R10	MR Egger	14	-1.31426	1.44038	0.268672	0.0159641	4.52168	0.379502
UBA3855 sp900316885	Aortic Dissection || Finngen_R10	Weighted median	14	0.00334963	0.551485	1.00336	0.340425	2.95725	0.995154
UBA3855 sp900316885	Aortic Dissection || Finngen_R10	Inverse variance weighted	14	-0.225833	0.407103	0.797851	0.359243	1.77197	0.579078
UBA3855 sp900316885	Aortic Dissection || Finngen_R10	Simple mode	14	0.527201	1.02836	1.69418	0.225736	12.7151	0.616788
UBA3855 sp900316885	Aortic Dissection || Finngen_R10	Weighted mode	14	0.435158	0.822597	1.54521	0.308161	7.7481	0.605718
UBA5394 sp002409725	Aortic Dissection || Finngen_R10	MR Egger	22	1.49908	0.504949	4.47758	1.66426	12.0466	0.00759035
UBA5394 sp002409725	Aortic Dissection || Finngen_R10	Weighted median	22	0.754209	0.356351	2.12593	1.05734	4.27446	0.0343044
UBA5394 sp002409725	Aortic Dissection || Finngen_R10	Inverse variance weighted	22	0.505156	0.247646	1.65724	1.01997	2.69269	0.041367
UBA5394 sp002409725	Aortic Dissection || Finngen_R10	Simple mode	22	0.866444	0.696599	2.37844	0.607204	9.31642	0.227272
UBA5394 sp002409725	Aortic Dissection || Finngen_R10	Weighted mode	22	0.819801	0.618171	2.27005	0.67583	7.62487	0.199027
UBA6382	Aortic Dissection || Finngen_R10	MR Egger	13	-0.328966	0.713993	0.719668	0.17757	2.91672	0.65396
UBA6382	Aortic Dissection || Finngen_R10	Weighted median	13	-0.406388	0.426143	0.666052	0.288913	1.53549	0.340264
UBA6382	Aortic Dissection || Finngen_R10	Inverse variance weighted	13	-0.569828	0.310898	0.565623	0.307528	1.04032	0.0668258
UBA6382	Aortic Dissection || Finngen_R10	Simple mode	13	-0.282438	0.712589	0.753943	0.186539	3.04724	0.6988
UBA6382	Aortic Dissection || Finngen_R10	Weighted mode	13	-0.380739	0.729318	0.683356	0.163621	2.85401	0.611138
UBA6398 sp002451695	Aortic Dissection || Finngen_R10	MR Egger	13	0.0369839	0.67396	1.03768	0.276934	3.88819	0.957222
UBA6398 sp002451695	Aortic Dissection || Finngen_R10	Weighted median	13	0.212555	0.350887	1.23683	0.621771	2.46032	0.544671
UBA6398 sp002451695	Aortic Dissection || Finngen_R10	Inverse variance weighted	13	0.345974	0.280784	1.41337	0.815166	2.45055	0.217886
UBA6398 sp002451695	Aortic Dissection || Finngen_R10	Simple mode	13	0.184048	0.61234	1.20207	0.36199	3.99177	0.76889
UBA6398 sp002451695	Aortic Dissection || Finngen_R10	Weighted mode	13	0.184048	0.541487	1.20207	0.415918	3.47419	0.739812
UBA6398	Aortic Dissection || Finngen_R10	MR Egger	17	-0.243974	0.428819	0.783508	0.338084	1.81577	0.577814
UBA6398	Aortic Dissection || Finngen_R10	Weighted median	17	-0.102928	0.243607	0.902192	0.559676	1.45432	0.672648
UBA6398	Aortic Dissection || Finngen_R10	Inverse variance weighted	17	-0.139413	0.173517	0.869868	0.619088	1.22223	0.421712
UBA6398	Aortic Dissection || Finngen_R10	Simple mode	17	-0.134887	0.436742	0.873814	0.371242	2.05675	0.761422
UBA6398	Aortic Dissection || Finngen_R10	Weighted mode	17	-0.143	0.422905	0.866754	0.378366	1.98554	0.739655
CAG-841 sp002479075	Aortic Dissection || Finngen_R10	MR Egger	12	0.313756	0.783953	1.36856	0.294407	6.36175	0.697409
CAG-841 sp002479075	Aortic Dissection || Finngen_R10	Weighted median	12	0.0358857	0.512605	1.03654	0.379531	2.83089	0.944188
CAG-841 sp002479075	Aortic Dissection || Finngen_R10	Inverse variance weighted	12	0.149177	0.380344	1.16088	0.550848	2.44648	0.694898
CAG-841 sp002479075	Aortic Dissection || Finngen_R10	Simple mode	12	0.222362	0.815096	1.24902	0.252783	6.17155	0.790057
CAG-841 sp002479075	Aortic Dissection || Finngen_R10	Weighted mode	12	0.27079	0.822928	1.311	0.261284	6.57799	0.748293
Bacteroides thetaiotaomicron	Aortic Dissection || Finngen_R10	MR Egger	10	-0.436485	0.463674	0.646304	0.260465	1.6037	0.374072
Bacteroides thetaiotaomicron	Aortic Dissection || Finngen_R10	Weighted median	10	0.0421621	0.289496	1.04306	0.591408	1.83965	0.884206
Bacteroides thetaiotaomicron	Aortic Dissection || Finngen_R10	Inverse variance weighted	10	0.129333	0.204348	1.13807	0.762473	1.69869	0.526793
Bacteroides thetaiotaomicron	Aortic Dissection || Finngen_R10	Simple mode	10	-0.1711	0.46534	0.842737	0.338522	2.09796	0.721603
Bacteroides thetaiotaomicron	Aortic Dissection || Finngen_R10	Weighted mode	10	-0.1711	0.481467	0.842737	0.327989	2.16533	0.730496
UBA644	Aortic Dissection || Finngen_R10	MR Egger	15	-0.518714	0.519757	0.595285	0.214931	1.64874	0.336497
UBA644	Aortic Dissection || Finngen_R10	Weighted median	15	0.261364	0.314766	1.2987	0.700768	2.40682	0.406345
UBA644	Aortic Dissection || Finngen_R10	Inverse variance weighted	15	0.164725	0.22134	1.17907	0.764066	1.81948	0.456745
UBA644	Aortic Dissection || Finngen_R10	Simple mode	15	0.453121	0.505041	1.57322	0.58464	4.23338	0.384783
UBA644	Aortic Dissection || Finngen_R10	Weighted mode	15	0.311852	0.511487	1.36595	0.501244	3.72239	0.551831
UBA6960	Aortic Dissection || Finngen_R10	MR Egger	11	-0.340473	1.52297	0.711434	0.0359549	14.077	0.828092
UBA6960	Aortic Dissection || Finngen_R10	Weighted median	11	-0.420403	0.828603	0.656782	0.129449	3.33229	0.6119
UBA6960	Aortic Dissection || Finngen_R10	Inverse variance weighted	11	-0.202507	0.604758	0.816681	0.249616	2.67197	0.737733
UBA6960	Aortic Dissection || Finngen_R10	Simple mode	11	-0.585776	1.32001	0.556674	0.0418782	7.39969	0.666659
UBA6960	Aortic Dissection || Finngen_R10	Weighted mode	11	-0.602051	1.35682	0.547687	0.038334	7.82493	0.66669
UBA7102 sp002315655	Aortic Dissection || Finngen_R10	MR Egger	15	0.275322	1.05283	1.31695	0.167256	10.3695	0.7978
UBA7102 sp002315655	Aortic Dissection || Finngen_R10	Weighted median	15	-0.619614	0.569844	0.538152	0.176134	1.64424	0.276887
UBA7102 sp002315655	Aortic Dissection || Finngen_R10	Inverse variance weighted	15	-0.283826	0.417568	0.752898	0.33212	1.70678	0.496686
UBA7102 sp002315655	Aortic Dissection || Finngen_R10	Simple mode	15	-0.694006	1.01914	0.499571	0.0677782	3.68217	0.506996
UBA7102 sp002315655	Aortic Dissection || Finngen_R10	Weighted mode	15	-0.789017	0.920806	0.454291	0.0747358	2.76147	0.405942
UBA7177 sp002491225	Aortic Dissection || Finngen_R10	MR Egger	18	-0.986914	1.05483	0.372725	0.0471517	2.94632	0.36338
UBA7177 sp002491225	Aortic Dissection || Finngen_R10	Weighted median	18	0.507658	0.554541	1.6614	0.560323	4.92615	0.359951
UBA7177 sp002491225	Aortic Dissection || Finngen_R10	Inverse variance weighted	18	0.361484	0.39908	1.43546	0.656579	3.1383	0.365045
UBA7177 sp002491225	Aortic Dissection || Finngen_R10	Simple mode	18	0.809571	0.965713	2.24694	0.338502	14.915	0.413487
UBA7177 sp002491225	Aortic Dissection || Finngen_R10	Weighted mode	18	0.679334	1.0663	1.97256	0.243993	15.9472	0.53255
UBA7177	Aortic Dissection || Finngen_R10	MR Egger	18	-0.802313	0.97845	0.448291	0.0658698	3.05094	0.424273
UBA7177	Aortic Dissection || Finngen_R10	Weighted median	18	-0.167524	0.533309	0.845756	0.297361	2.40551	0.753428
UBA7177	Aortic Dissection || Finngen_R10	Inverse variance weighted	18	-0.0585721	0.380989	0.94311	0.446949	1.99006	0.877817
UBA7177	Aortic Dissection || Finngen_R10	Simple mode	18	0.635652	1.04989	1.88825	0.241198	14.7825	0.552882
UBA7177	Aortic Dissection || Finngen_R10	Weighted mode	18	0.559839	1.21515	1.75039	0.161724	18.945	0.650843
UBA7182 sp002491115	Aortic Dissection || Finngen_R10	MR Egger	16	0.943967	1.08424	2.57016	0.306926	21.5221	0.398643
UBA7182 sp002491115	Aortic Dissection || Finngen_R10	Weighted median	16	-0.0154322	0.634541	0.984686	0.2839	3.41531	0.980597
UBA7182 sp002491115	Aortic Dissection || Finngen_R10	Inverse variance weighted	16	-0.194761	0.472574	0.823032	0.325952	2.07816	0.680246
UBA7182 sp002491115	Aortic Dissection || Finngen_R10	Simple mode	16	-0.559326	1.13074	0.571594	0.0623137	5.24315	0.62801
UBA7182 sp002491115	Aortic Dissection || Finngen_R10	Weighted mode	16	0.467463	1.07767	1.59594	0.193056	13.1932	0.670629
UBA7182	Aortic Dissection || Finngen_R10	MR Egger	16	-0.717528	1.02637	0.487957	0.0652703	3.64794	0.495946
UBA7182	Aortic Dissection || Finngen_R10	Weighted median	16	-1.03657	0.521759	0.354668	0.127553	0.986171	0.0469567
UBA7182	Aortic Dissection || Finngen_R10	Inverse variance weighted	16	-0.704029	0.393472	0.494588	0.228725	1.06948	0.0735703
UBA7182	Aortic Dissection || Finngen_R10	Simple mode	16	-1.38426	0.971925	0.250508	0.0372823	1.68322	0.174845
UBA7182	Aortic Dissection || Finngen_R10	Weighted mode	16	-1.29529	0.805409	0.273819	0.0564789	1.32752	0.128624
UBA737 sp002451855	Aortic Dissection || Finngen_R10	MR Egger	16	1.61811	0.631913	5.04356	1.46164	17.4033	0.0226444
UBA737 sp002451855	Aortic Dissection || Finngen_R10	Weighted median	16	0.723321	0.376694	2.06127	0.985113	4.31303	0.0548347
UBA737 sp002451855	Aortic Dissection || Finngen_R10	Inverse variance weighted	16	0.409795	0.309509	1.50651	0.82132	2.76332	0.185498
UBA737 sp002451855	Aortic Dissection || Finngen_R10	Simple mode	16	0.862035	0.631855	2.36798	0.686328	8.17001	0.192596
UBA737 sp002451855	Aortic Dissection || Finngen_R10	Weighted mode	16	0.848074	0.594456	2.33514	0.728288	7.48729	0.174166
UBA737	Aortic Dissection || Finngen_R10	MR Egger	10	0.962524	0.649823	2.6183	0.732619	9.3575	0.176827
UBA737	Aortic Dissection || Finngen_R10	Weighted median	10	-0.0876304	0.383778	0.916099	0.431781	1.94366	0.819385
UBA737	Aortic Dissection || Finngen_R10	Inverse variance weighted	10	-0.00650467	0.300481	0.993516	0.551316	1.7904	0.982729
UBA737	Aortic Dissection || Finngen_R10	Simple mode	10	0.81322	0.751645	2.25516	0.516849	9.83989	0.307423
UBA737	Aortic Dissection || Finngen_R10	Weighted mode	10	0.844969	0.783913	2.32791	0.500824	10.8205	0.309126
CAG-302	Aortic Dissection || Finngen_R10	MR Egger	18	-0.00393253	0.243694	0.996075	0.617811	1.60594	0.987324
CAG-302	Aortic Dissection || Finngen_R10	Weighted median	18	-0.0787909	0.144577	0.924233	0.69617	1.22701	0.585771
CAG-302	Aortic Dissection || Finngen_R10	Inverse variance weighted	18	-0.046071	0.101063	0.954974	0.783367	1.16417	0.648486
CAG-302	Aortic Dissection || Finngen_R10	Simple mode	18	-0.134815	0.265211	0.873878	0.519635	1.46961	0.617755
CAG-302	Aortic Dissection || Finngen_R10	Weighted mode	18	-0.110674	0.250134	0.89523	0.548297	1.46168	0.663734
CAG-873 sp001701165	Aortic Dissection || Finngen_R10	MR Egger	28	-0.00293367	0.231907	0.997071	0.632882	1.57083	0.990003
CAG-873 sp001701165	Aortic Dissection || Finngen_R10	Weighted median	28	-0.0620627	0.129177	0.939824	0.729607	1.21061	0.630909
CAG-873 sp001701165	Aortic Dissection || Finngen_R10	Inverse variance weighted	28	-0.030792	0.101428	0.969677	0.794858	1.18295	0.761445
CAG-873 sp001701165	Aortic Dissection || Finngen_R10	Simple mode	28	-0.0486697	0.231111	0.952496	0.605532	1.49827	0.834789
CAG-873 sp001701165	Aortic Dissection || Finngen_R10	Weighted mode	28	-0.0556488	0.231777	0.945871	0.600536	1.48979	0.812069
UBA7703	Aortic Dissection || Finngen_R10	MR Egger	8	2.55443	1.9061	12.864	0.30681	539.367	0.228719
UBA7703	Aortic Dissection || Finngen_R10	Weighted median	8	1.29359	0.778907	3.64587	0.792103	16.7811	0.0967574
UBA7703	Aortic Dissection || Finngen_R10	Inverse variance weighted	8	1.35145	0.698785	3.86301	0.981991	15.1965	0.053114
UBA7703	Aortic Dissection || Finngen_R10	Simple mode	8	1.28121	1.15056	3.60098	0.377608	34.34	0.302244
UBA7703	Aortic Dissection || Finngen_R10	Weighted mode	8	1.26465	1.11552	3.54185	0.397815	31.5341	0.294255
Barnesiellaceae	Aortic Dissection || Finngen_R10	MR Egger	12	-1.03653	0.744367	0.354684	0.0824562	1.52566	0.193958
Barnesiellaceae	Aortic Dissection || Finngen_R10	Weighted median	12	-0.0425556	0.222789	0.958337	0.619264	1.48307	0.848516
Barnesiellaceae	Aortic Dissection || Finngen_R10	Inverse variance weighted	12	0.0119076	0.237185	1.01198	0.635735	1.61089	0.95996
Barnesiellaceae	Aortic Dissection || Finngen_R10	Simple mode	12	-0.048718	0.323585	0.95245	0.505128	1.7959	0.88305
Barnesiellaceae	Aortic Dissection || Finngen_R10	Weighted mode	12	-0.0564958	0.346712	0.94507	0.479001	1.86463	0.873515
UBA7748 sp900314535	Aortic Dissection || Finngen_R10	MR Egger	21	0.374135	0.782342	1.45373	0.31372	6.7364	0.637947
UBA7748 sp900314535	Aortic Dissection || Finngen_R10	Weighted median	21	0.42913	0.479627	1.53592	0.599932	3.9322	0.370939
UBA7748 sp900314535	Aortic Dissection || Finngen_R10	Inverse variance weighted	21	0.474456	0.399832	1.60714	0.734023	3.51882	0.23537
UBA7748 sp900314535	Aortic Dissection || Finngen_R10	Simple mode	21	0.388407	0.933788	1.47463	0.236498	9.19474	0.681877
UBA7748 sp900314535	Aortic Dissection || Finngen_R10	Weighted mode	21	0.277645	0.910895	1.32002	0.221417	7.86954	0.763664
UBA8517	Aortic Dissection || Finngen_R10	MR Egger	13	1.30571	1.25131	3.69032	0.317637	42.8742	0.319116
UBA8517	Aortic Dissection || Finngen_R10	Weighted median	13	0.346076	0.635721	1.41351	0.406595	4.91401	0.586178
UBA8517	Aortic Dissection || Finngen_R10	Inverse variance weighted	13	0.438854	0.478996	1.55093	0.606544	3.96571	0.359564
UBA8517	Aortic Dissection || Finngen_R10	Simple mode	13	0.222378	0.947759	1.24904	0.194908	8.00435	0.818447
UBA8517	Aortic Dissection || Finngen_R10	Weighted mode	13	0.23876	0.92855	1.26967	0.205728	7.83592	0.801433
UBA8621	Aortic Dissection || Finngen_R10	MR Egger	15	-0.593932	1.36694	0.552152	0.0378878	8.0467	0.671051
UBA8621	Aortic Dissection || Finngen_R10	Weighted median	15	0.324574	0.691279	1.38344	0.356888	5.36277	0.638693
UBA8621	Aortic Dissection || Finngen_R10	Inverse variance weighted	15	0.221461	0.628694	1.2479	0.363935	4.27892	0.724646
UBA8621	Aortic Dissection || Finngen_R10	Simple mode	15	1.27161	1.36269	3.56658	0.24678	51.5459	0.366552
UBA8621	Aortic Dissection || Finngen_R10	Weighted mode	15	1.30368	1.35949	3.68281	0.256423	52.8936	0.353856
UBA8904	Aortic Dissection || Finngen_R10	MR Egger	17	-0.427069	1.49597	0.652419	0.0347641	12.244	0.779181
UBA8904	Aortic Dissection || Finngen_R10	Weighted median	17	0.851227	0.772543	2.34252	0.515325	10.6484	0.270527
UBA8904	Aortic Dissection || Finngen_R10	Inverse variance weighted	17	0.874995	0.60125	2.39886	0.738263	7.79471	0.145588
UBA8904	Aortic Dissection || Finngen_R10	Simple mode	17	0.896353	1.58746	2.45065	0.109145	55.0245	0.580146
UBA8904	Aortic Dissection || Finngen_R10	Weighted mode	17	0.865286	1.48211	2.37568	0.130074	43.3898	0.567482
UBA9475 sp002161235	Aortic Dissection || Finngen_R10	MR Egger	13	-0.181659	1.04224	0.833886	0.108127	6.431	0.864799
UBA9475 sp002161235	Aortic Dissection || Finngen_R10	Weighted median	13	-0.119174	0.535461	0.887653	0.310778	2.53534	0.823875
UBA9475 sp002161235	Aortic Dissection || Finngen_R10	Inverse variance weighted	13	-0.250714	0.392524	0.778245	0.360573	1.67973	0.523003
UBA9475 sp002161235	Aortic Dissection || Finngen_R10	Simple mode	13	-1.35947	1.01128	0.256796	0.035381	1.86383	0.20371
UBA9475 sp002161235	Aortic Dissection || Finngen_R10	Weighted mode	13	0.0949223	0.984001	1.09957	0.159818	7.56525	0.924743
UBA9475 sp002161675	Aortic Dissection || Finngen_R10	MR Egger	11	-0.594242	1.09655	0.551981	0.0643465	4.73504	0.60103
UBA9475 sp002161675	Aortic Dissection || Finngen_R10	Weighted median	11	-0.361237	0.720108	0.696814	0.169882	2.85815	0.615919
UBA9475 sp002161675	Aortic Dissection || Finngen_R10	Inverse variance weighted	11	-0.151631	0.503802	0.859306	0.320113	2.30671	0.763435
UBA9475 sp002161675	Aortic Dissection || Finngen_R10	Simple mode	11	-1.54457	1.303	0.213404	0.0165984	2.74373	0.263267
UBA9475 sp002161675	Aortic Dissection || Finngen_R10	Weighted mode	11	-1.46828	1.28488	0.230321	0.0185619	2.85787	0.279767
UBP9	Aortic Dissection || Finngen_R10	MR Egger	20	-1.19389	1.56639	0.303041	0.0140658	6.52888	0.455818
UBP9	Aortic Dissection || Finngen_R10	Weighted median	20	0.263249	0.679959	1.30115	0.34319	4.93311	0.698642
UBP9	Aortic Dissection || Finngen_R10	Inverse variance weighted	20	-0.5618	0.52418	0.570182	0.204091	1.59296	0.283824
UBP9	Aortic Dissection || Finngen_R10	Simple mode	20	1.01477	1.32191	2.75872	0.206763	36.8078	0.45213
UBP9	Aortic Dissection || Finngen_R10	Weighted mode	20	1.04315	1.34649	2.83815	0.20271	39.7369	0.448042
UCG-010 sp003150215	Aortic Dissection || Finngen_R10	MR Egger	15	0.167986	0.425727	1.18292	0.513534	2.72484	0.699546
UCG-010 sp003150215	Aortic Dissection || Finngen_R10	Weighted median	15	0.399787	0.271895	1.49151	0.875354	2.54136	0.141461
UCG-010 sp003150215	Aortic Dissection || Finngen_R10	Inverse variance weighted	15	0.288486	0.202587	1.33441	0.897104	1.98488	0.154443
UCG-010 sp003150215	Aortic Dissection || Finngen_R10	Simple mode	15	0.825619	0.58282	2.28329	0.728544	7.15597	0.178467
UCG-010 sp003150215	Aortic Dissection || Finngen_R10	Weighted mode	15	0.67382	0.549504	1.96172	0.668174	5.75948	0.240336
CAG-877 sp000433455	Aortic Dissection || Finngen_R10	MR Egger	19	0.0616986	0.448672	1.06364	0.441446	2.56279	0.89224
CAG-877 sp000433455	Aortic Dissection || Finngen_R10	Weighted median	19	0.0341591	0.262513	1.03475	0.618557	1.73098	0.896469
CAG-877 sp000433455	Aortic Dissection || Finngen_R10	Inverse variance weighted	19	0.0573522	0.187958	1.05903	0.732681	1.53074	0.760264
CAG-877 sp000433455	Aortic Dissection || Finngen_R10	Simple mode	19	0.0640008	0.511574	1.06609	0.391142	2.90574	0.901827
CAG-877 sp000433455	Aortic Dissection || Finngen_R10	Weighted mode	19	0.0303576	0.491509	1.03082	0.393372	2.70125	0.951431
UNC496MF	Aortic Dissection || Finngen_R10	MR Egger	12	-2.21497	2.24979	0.109156	0.00132736	8.97658	0.348079
UNC496MF	Aortic Dissection || Finngen_R10	Weighted median	12	-0.276395	0.894032	0.758513	0.131507	4.37501	0.757203
UNC496MF	Aortic Dissection || Finngen_R10	Inverse variance weighted	12	-0.485617	0.719372	0.615317	0.15023	2.52023	0.499639
UNC496MF	Aortic Dissection || Finngen_R10	Simple mode	12	0.425876	1.6294	1.53093	0.0628034	37.3189	0.798636
UNC496MF	Aortic Dissection || Finngen_R10	Weighted mode	12	0.0638755	1.49729	1.06596	0.0566534	20.0565	0.966736
V9D3004	Aortic Dissection || Finngen_R10	MR Egger	14	-0.23733	0.576168	0.788731	0.254967	2.4399	0.687667
V9D3004	Aortic Dissection || Finngen_R10	Weighted median	14	-0.606751	0.356455	0.545119	0.271063	1.09626	0.0887216
V9D3004	Aortic Dissection || Finngen_R10	Inverse variance weighted	14	-0.296982	0.276937	0.743057	0.431806	1.27866	0.283549
V9D3004	Aortic Dissection || Finngen_R10	Simple mode	14	-0.86591	0.634936	0.420668	0.121191	1.46019	0.195787
V9D3004	Aortic Dissection || Finngen_R10	Weighted mode	14	-0.80091	0.601845	0.44892	0.137997	1.46039	0.206139
Barnesiella	Aortic Dissection || Finngen_R10	MR Egger	14	-0.232379	0.551811	0.792645	0.268762	2.33771	0.681111
Barnesiella	Aortic Dissection || Finngen_R10	Weighted median	14	-0.0333179	0.190544	0.967231	0.665787	1.40516	0.861193
Barnesiella	Aortic Dissection || Finngen_R10	Inverse variance weighted	14	-0.00671406	0.178622	0.993308	0.699904	1.40971	0.970016
Barnesiella	Aortic Dissection || Finngen_R10	Simple mode	14	-0.0384753	0.28497	0.962256	0.550452	1.68214	0.894668
Barnesiella	Aortic Dissection || Finngen_R10	Weighted mode	14	-0.0452961	0.297363	0.955714	0.53359	1.71178	0.881269
Veillonellaceae	Aortic Dissection || Finngen_R10	MR Egger	16	0.52368	0.454021	1.68823	0.693363	4.11057	0.268048
Veillonellaceae	Aortic Dissection || Finngen_R10	Weighted median	16	0.25552	0.230933	1.29113	0.821101	2.03023	0.268525
Veillonellaceae	Aortic Dissection || Finngen_R10	Inverse variance weighted	16	0.236111	0.172274	1.26632	0.90344	1.77494	0.170513
Veillonellaceae	Aortic Dissection || Finngen_R10	Simple mode	16	0.29059	0.429614	1.33722	0.576112	3.10382	0.509085
Veillonellaceae	Aortic Dissection || Finngen_R10	Weighted mode	16	0.283349	0.412936	1.32757	0.590961	2.98233	0.503068
Veillonella rogosae	Aortic Dissection || Finngen_R10	MR Egger	15	0.139117	0.365419	1.14926	0.561522	2.35217	0.709571
Veillonella rogosae	Aortic Dissection || Finngen_R10	Weighted median	15	-0.126121	0.229379	0.881508	0.562309	1.3819	0.58243
Veillonella rogosae	Aortic Dissection || Finngen_R10	Inverse variance weighted	15	0.0567498	0.173995	1.05839	0.752556	1.48852	0.744305
Veillonella rogosae	Aortic Dissection || Finngen_R10	Simple mode	15	-0.195361	0.406477	0.822538	0.370814	1.82455	0.63821
Veillonella rogosae	Aortic Dissection || Finngen_R10	Weighted mode	15	-0.195361	0.402346	0.822538	0.373828	1.80984	0.634794
Veillonella	Aortic Dissection || Finngen_R10	MR Egger	9	-0.0331916	0.498339	0.967353	0.364242	2.56909	0.948759
Veillonella	Aortic Dissection || Finngen_R10	Weighted median	9	-0.331547	0.238506	0.717812	0.44977	1.1456	0.164499
Veillonella	Aortic Dissection || Finngen_R10	Inverse variance weighted	9	-0.201998	0.198623	0.817096	0.553608	1.20599	0.309157
Veillonella	Aortic Dissection || Finngen_R10	Simple mode	9	-0.364053	0.369528	0.694855	0.336779	1.43365	0.353389
Veillonella	Aortic Dissection || Finngen_R10	Weighted mode	9	-0.357796	0.350456	0.699216	0.351801	1.38971	0.337159
Victivallis sp002998355	Aortic Dissection || Finngen_R10	MR Egger	10	-0.318462	0.455553	0.727267	0.297796	1.7761	0.504323
Victivallis sp002998355	Aortic Dissection || Finngen_R10	Weighted median	10	-0.0302101	0.233749	0.970242	0.613633	1.53409	0.897166
Victivallis sp002998355	Aortic Dissection || Finngen_R10	Inverse variance weighted	10	0.0775034	0.171498	1.08059	0.772106	1.51231	0.651327
Victivallis sp002998355	Aortic Dissection || Finngen_R10	Simple mode	10	-0.0955413	0.403829	0.908881	0.41187	2.00564	0.818273
Victivallis sp002998355	Aortic Dissection || Finngen_R10	Weighted mode	10	-0.133865	0.390507	0.874708	0.406871	1.88048	0.739622
Bifidobacteriaceae	Aortic Dissection || Finngen_R10	MR Egger	16	-0.576202	0.356374	0.562029	0.279516	1.13008	0.128214
Bifidobacteriaceae	Aortic Dissection || Finngen_R10	Weighted median	16	-0.427319	0.215927	0.652255	0.427185	0.995907	0.0478165
Bifidobacteriaceae	Aortic Dissection || Finngen_R10	Inverse variance weighted	16	-0.0759006	0.160457	0.926908	0.676789	1.26946	0.636193
Bifidobacteriaceae	Aortic Dissection || Finngen_R10	Simple mode	16	-0.393426	0.414317	0.674741	0.299546	1.51989	0.357377
Bifidobacteriaceae	Aortic Dissection || Finngen_R10	Weighted mode	16	-0.438573	0.263844	0.644956	0.38454	1.08173	0.117214
Bifidobacterium adolescentis	Aortic Dissection || Finngen_R10	MR Egger	19	-0.144389	0.287307	0.865551	0.49287	1.52003	0.621721
Bifidobacterium adolescentis	Aortic Dissection || Finngen_R10	Weighted median	19	0.0402329	0.138436	1.04105	0.793658	1.36556	0.771339
Bifidobacterium adolescentis	Aortic Dissection || Finngen_R10	Inverse variance weighted	19	0.0123848	0.0950291	1.01246	0.840404	1.21975	0.896308
Bifidobacterium adolescentis	Aortic Dissection || Finngen_R10	Simple mode	19	0.204576	0.265692	1.227	0.728928	2.06542	0.451303
Bifidobacterium adolescentis	Aortic Dissection || Finngen_R10	Weighted mode	19	0.204576	0.255688	1.227	0.743362	2.02531	0.434085
Acidaminococcus fermentans	Aortic Dissection || Finngen_R10	MR Egger	19	-0.702004	0.540227	0.495591	0.171899	1.42881	0.211133
Acidaminococcus fermentans	Aortic Dissection || Finngen_R10	Weighted median	19	-0.4826	0.360629	0.617177	0.304394	1.25136	0.180826
Acidaminococcus fermentans	Aortic Dissection || Finngen_R10	Inverse variance weighted	19	-0.608362	0.258828	0.544242	0.327698	0.903879	0.0187507
Acidaminococcus fermentans	Aortic Dissection || Finngen_R10	Simple mode	19	-0.468581	0.673668	0.62589	0.167132	2.34388	0.495583
Acidaminococcus fermentans	Aortic Dissection || Finngen_R10	Weighted mode	19	-0.389481	0.661224	0.677408	0.185356	2.47568	0.56316
CAG-877	Aortic Dissection || Finngen_R10	MR Egger	25	0.187098	0.423735	1.20575	0.525491	2.7666	0.662941
CAG-877	Aortic Dissection || Finngen_R10	Weighted median	25	-0.0748468	0.218529	0.927886	0.604614	1.424	0.731973
CAG-877	Aortic Dissection || Finngen_R10	Inverse variance weighted	25	0.0243967	0.160363	1.0247	0.748327	1.40314	0.879081
CAG-877	Aortic Dissection || Finngen_R10	Simple mode	25	-0.312194	0.494816	0.731839	0.277473	1.93024	0.534049
CAG-877	Aortic Dissection || Finngen_R10	Weighted mode	25	-0.323026	0.470929	0.723955	0.28764	1.82211	0.499329
Bifidobacterium angulatum	Aortic Dissection || Finngen_R10	MR Egger	22	-0.299608	0.330577	0.741109	0.387694	1.41669	0.375558
Bifidobacterium angulatum	Aortic Dissection || Finngen_R10	Weighted median	22	-0.387027	0.209486	0.679073	0.4504	1.02385	0.0646742
Bifidobacterium angulatum	Aortic Dissection || Finngen_R10	Inverse variance weighted	22	-0.274721	0.149774	0.759784	0.5665	1.01901	0.0666185
Bifidobacterium angulatum	Aortic Dissection || Finngen_R10	Simple mode	22	-0.177983	0.417282	0.836957	0.369407	1.89627	0.674063
Bifidobacterium angulatum	Aortic Dissection || Finngen_R10	Weighted mode	22	-0.478613	0.335924	0.619642	0.320772	1.19697	0.168917
Bifidobacterium bifidum	Aortic Dissection || Finngen_R10	MR Egger	11	0.229556	0.52393	1.25804	0.450523	3.51296	0.671611
Bifidobacterium bifidum	Aortic Dissection || Finngen_R10	Weighted median	11	0.0772269	0.20522	1.08029	0.722525	1.6152	0.706684
Bifidobacterium bifidum	Aortic Dissection || Finngen_R10	Inverse variance weighted	11	-0.0518042	0.160682	0.949515	0.692989	1.301	0.747148
Bifidobacterium bifidum	Aortic Dissection || Finngen_R10	Simple mode	11	0.258823	0.35034	1.29541	0.651914	2.57407	0.477023
Bifidobacterium bifidum	Aortic Dissection || Finngen_R10	Weighted mode	11	0.237578	0.318033	1.26817	0.679929	2.36534	0.472249
Bifidobacterium breve	Aortic Dissection || Finngen_R10	MR Egger	15	-0.171255	0.600857	0.842607	0.259517	2.7358	0.780121
Bifidobacterium breve	Aortic Dissection || Finngen_R10	Weighted median	15	-0.362533	0.307797	0.695912	0.380673	1.2722	0.238864
Bifidobacterium breve	Aortic Dissection || Finngen_R10	Inverse variance weighted	15	-0.351564	0.236687	0.703587	0.442431	1.1189	0.13745
Bifidobacterium breve	Aortic Dissection || Finngen_R10	Simple mode	15	0.189253	0.503735	1.20835	0.450198	3.24324	0.712772
Bifidobacterium breve	Aortic Dissection || Finngen_R10	Weighted mode	15	-0.576828	0.385594	0.561677	0.263792	1.19595	0.156867
Bifidobacterium catenulatum	Aortic Dissection || Finngen_R10	MR Egger	10	-1.21419	0.40754	0.29695	0.133591	0.660067	0.0176186
Bifidobacterium catenulatum	Aortic Dissection || Finngen_R10	Weighted median	10	0.158849	0.217965	1.17216	0.76463	1.7969	0.466135
Bifidobacterium catenulatum	Aortic Dissection || Finngen_R10	Inverse variance weighted	10	-0.00190776	0.172374	0.998094	0.71194	1.39926	0.99117
Bifidobacterium catenulatum	Aortic Dissection || Finngen_R10	Simple mode	10	0.41332	0.42138	1.51183	0.661937	3.45294	0.352286
Bifidobacterium catenulatum	Aortic Dissection || Finngen_R10	Weighted mode	10	0.367777	0.332869	1.44452	0.75228	2.77375	0.297877
Bifidobacterium infantis	Aortic Dissection || Finngen_R10	MR Egger	8	0.71373	1.61641	2.04159	0.0859112	48.5164	0.674282
Bifidobacterium infantis	Aortic Dissection || Finngen_R10	Weighted median	8	-0.662486	0.344813	0.515568	0.262286	1.01344	0.0546953
Bifidobacterium infantis	Aortic Dissection || Finngen_R10	Inverse variance weighted	8	-0.231634	0.459929	0.793236	0.322035	1.9539	0.614522
Bifidobacterium infantis	Aortic Dissection || Finngen_R10	Simple mode	8	-0.843425	0.466176	0.430234	0.172539	1.07281	0.11334
Bifidobacterium infantis	Aortic Dissection || Finngen_R10	Weighted mode	8	-0.772262	0.38203	0.461967	0.218485	0.97679	0.0829501
Bifidobacterium kashiwanohense	Aortic Dissection || Finngen_R10	MR Egger	11	-0.137092	0.471668	0.87189	0.345916	2.19762	0.777903
Bifidobacterium kashiwanohense	Aortic Dissection || Finngen_R10	Weighted median	11	-0.364783	0.242133	0.694347	0.431985	1.11605	0.131929
Bifidobacterium kashiwanohense	Aortic Dissection || Finngen_R10	Inverse variance weighted	11	-0.195451	0.180368	0.822463	0.577543	1.17125	0.278531
Bifidobacterium kashiwanohense	Aortic Dissection || Finngen_R10	Simple mode	11	-0.397396	0.376094	0.672068	0.32157	1.40459	0.315534
Bifidobacterium kashiwanohense	Aortic Dissection || Finngen_R10	Weighted mode	11	-0.471927	0.296992	0.623799	0.34853	1.11648	0.14314
Bifidobacterium longum	Aortic Dissection || Finngen_R10	MR Egger	11	0.694741	0.441516	2.00319	0.843134	4.75935	0.150046
Bifidobacterium longum	Aortic Dissection || Finngen_R10	Weighted median	11	-0.103372	0.246302	0.901792	0.556481	1.46138	0.674708
Bifidobacterium longum	Aortic Dissection || Finngen_R10	Inverse variance weighted	11	-0.100411	0.176119	0.904466	0.640438	1.27734	0.56859
Bifidobacterium longum	Aortic Dissection || Finngen_R10	Simple mode	11	0.344738	0.477113	1.41162	0.554104	3.5962	0.486511
Bifidobacterium longum	Aortic Dissection || Finngen_R10	Weighted mode	11	-0.570155	0.407388	0.565438	0.254454	1.2565	0.1919
Bifidobacterium pseudocatenulatum	Aortic Dissection || Finngen_R10	MR Egger	10	-0.0461531	0.412149	0.954896	0.425724	2.14182	0.913597
Bifidobacterium pseudocatenulatum	Aortic Dissection || Finngen_R10	Weighted median	10	-0.440361	0.225719	0.643804	0.413636	1.00205	0.0510654
Bifidobacterium pseudocatenulatum	Aortic Dissection || Finngen_R10	Inverse variance weighted	10	-0.236543	0.164928	0.789352	0.571323	1.09059	0.151509
Bifidobacterium pseudocatenulatum	Aortic Dissection || Finngen_R10	Simple mode	10	-0.438676	0.369341	0.64489	0.312677	1.33007	0.26534
Bifidobacterium pseudocatenulatum	Aortic Dissection || Finngen_R10	Weighted mode	10	-0.491605	0.261404	0.611644	0.366427	1.02096	0.0927119
Bifidobacterium ruminantium	Aortic Dissection || Finngen_R10	MR Egger	14	-0.252439	0.52693	0.776904	0.276589	2.18222	0.640498
Bifidobacterium ruminantium	Aortic Dissection || Finngen_R10	Weighted median	14	-0.377399	0.23112	0.685643	0.435878	1.07853	0.102487
Bifidobacterium ruminantium	Aortic Dissection || Finngen_R10	Inverse variance weighted	14	-0.0682591	0.172837	0.934018	0.665631	1.31062	0.692892
Bifidobacterium ruminantium	Aortic Dissection || Finngen_R10	Simple mode	14	0.541423	0.501025	1.71845	0.64366	4.58794	0.299501
Bifidobacterium ruminantium	Aortic Dissection || Finngen_R10	Weighted mode	14	-0.539315	0.289474	0.583147	0.330653	1.02845	0.0851951
Bifidobacterium	Aortic Dissection || Finngen_R10	MR Egger	13	-0.87426	0.413798	0.417171	0.185388	0.938741	0.0582964
Bifidobacterium	Aortic Dissection || Finngen_R10	Weighted median	13	-0.403245	0.221616	0.668149	0.432743	1.03161	0.0688255
Bifidobacterium	Aortic Dissection || Finngen_R10	Inverse variance weighted	13	-0.159494	0.16023	0.852575	0.62279	1.16714	0.319539
Bifidobacterium	Aortic Dissection || Finngen_R10	Simple mode	13	-0.44727	0.441216	0.639371	0.269267	1.51818	0.330719
Bifidobacterium	Aortic Dissection || Finngen_R10	Weighted mode	13	-0.44727	0.244869	0.639371	0.395655	1.03321	0.09273
CAG-882 sp003486385	Aortic Dissection || Finngen_R10	MR Egger	13	0.233236	0.336287	1.26268	0.653191	2.44088	0.502339
CAG-882 sp003486385	Aortic Dissection || Finngen_R10	Weighted median	13	-0.0368191	0.183644	0.96385	0.672494	1.38144	0.841096
CAG-882 sp003486385	Aortic Dissection || Finngen_R10	Inverse variance weighted	13	-0.0717654	0.142366	0.930749	0.704123	1.23032	0.614197
CAG-882 sp003486385	Aortic Dissection || Finngen_R10	Simple mode	13	-0.0734952	0.299636	0.929141	0.516447	1.67162	0.810383
CAG-882 sp003486385	Aortic Dissection || Finngen_R10	Weighted mode	13	-0.0791396	0.267537	0.923911	0.546888	1.56085	0.772433
Acidaminococcus sp900315205	Aortic Dissection || Finngen_R10	MR Egger	17	1.08785	0.863135	2.96789	0.546679	16.1125	0.226798
Acidaminococcus sp900315205	Aortic Dissection || Finngen_R10	Weighted median	17	0.52358	0.502029	1.68806	0.631033	4.51568	0.296982
Acidaminococcus sp900315205	Aortic Dissection || Finngen_R10	Inverse variance weighted	17	0.459958	0.362261	1.58401	0.778743	3.22196	0.204197
Acidaminococcus sp900315205	Aortic Dissection || Finngen_R10	Simple mode	17	1.28405	0.992012	3.61122	0.516698	25.239	0.213903
Acidaminococcus sp900315205	Aortic Dissection || Finngen_R10	Weighted mode	17	1.05662	1.01675	2.87664	0.392114	21.1038	0.314153
Bin127	Aortic Dissection || Finngen_R10	MR Egger	12	-3.51831	1.84868	0.0296495	0.000791383	1.11083	0.0861742
Bin127	Aortic Dissection || Finngen_R10	Weighted median	12	0.579609	0.787692	1.78534	0.381263	8.36023	0.461833
Bin127	Aortic Dissection || Finngen_R10	Inverse variance weighted	12	0.370276	0.690896	1.44813	0.373858	5.60933	0.592003
Bin127	Aortic Dissection || Finngen_R10	Simple mode	12	0.385389	1.35437	1.47019	0.103397	20.9043	0.781273
Bin127	Aortic Dissection || Finngen_R10	Weighted mode	12	0.358777	1.22198	1.43158	0.13051	15.7031	0.774527
Blautia A sp000285855	Aortic Dissection || Finngen_R10	MR Egger	10	0.201998	1.23785	1.22385	0.108155	13.8486	0.87442
Blautia A sp000285855	Aortic Dissection || Finngen_R10	Weighted median	10	-0.123176	0.562983	0.884108	0.293281	2.66518	0.826813
Blautia A sp000285855	Aortic Dissection || Finngen_R10	Inverse variance weighted	10	-0.201446	0.441871	0.817548	0.343863	1.94376	0.648468
Blautia A sp000285855	Aortic Dissection || Finngen_R10	Simple mode	10	-0.155385	0.867679	0.856086	0.156291	4.68922	0.861841
Blautia A sp000285855	Aortic Dissection || Finngen_R10	Weighted mode	10	-0.155385	0.893984	0.856086	0.148437	4.93732	0.86586
Blautia A sp002159835	Aortic Dissection || Finngen_R10	MR Egger	16	-0.722235	0.639312	0.485666	0.138722	1.70032	0.277584
Blautia A sp002159835	Aortic Dissection || Finngen_R10	Weighted median	16	-0.208341	0.377785	0.81193	0.387206	1.70253	0.581304
Blautia A sp002159835	Aortic Dissection || Finngen_R10	Inverse variance weighted	16	-0.0723326	0.279517	0.930221	0.537844	1.60885	0.795807
Blautia A sp002159835	Aortic Dissection || Finngen_R10	Simple mode	16	-0.687322	0.793422	0.502921	0.1062	2.38163	0.399984
Blautia A sp002159835	Aortic Dissection || Finngen_R10	Weighted mode	16	-0.553315	0.741742	0.57504	0.134374	2.46083	0.467218
Blautia A sp900066145	Aortic Dissection || Finngen_R10	MR Egger	14	0.361761	0.579722	1.43586	0.460937	4.4728	0.544292
Blautia A sp900066145	Aortic Dissection || Finngen_R10	Weighted median	14	-0.0594141	0.397113	0.942316	0.43268	2.05223	0.881068
Blautia A sp900066145	Aortic Dissection || Finngen_R10	Inverse variance weighted	14	-0.0209049	0.2983	0.979312	0.545761	1.75727	0.94413
Blautia A sp900066145	Aortic Dissection || Finngen_R10	Simple mode	14	-0.209495	0.653878	0.810994	0.225126	2.92153	0.753766
Blautia A sp900066145	Aortic Dissection || Finngen_R10	Weighted mode	14	-0.15707	0.628001	0.854644	0.249586	2.92651	0.806411
Blautia A sp900066355	Aortic Dissection || Finngen_R10	MR Egger	12	-0.0735185	0.880372	0.929119	0.165457	5.21745	0.935095
Blautia A sp900066355	Aortic Dissection || Finngen_R10	Weighted median	12	-0.217042	0.443826	0.804896	0.337246	1.92102	0.624824
Blautia A sp900066355	Aortic Dissection || Finngen_R10	Inverse variance weighted	12	0.0579988	0.328265	1.05971	0.556883	2.01657	0.859757
Blautia A sp900066355	Aortic Dissection || Finngen_R10	Simple mode	12	-0.551389	0.726989	0.576149	0.138583	2.3953	0.464119
Blautia A sp900066355	Aortic Dissection || Finngen_R10	Weighted mode	12	-0.551389	0.654809	0.576149	0.159643	2.07931	0.417685
Blautia hansenii	Aortic Dissection || Finngen_R10	MR Egger	16	-0.325816	0.534015	0.721938	0.253476	2.05619	0.551554
Blautia hansenii	Aortic Dissection || Finngen_R10	Weighted median	16	0.00308881	0.339916	1.00309	0.515227	1.95292	0.99275
Blautia hansenii	Aortic Dissection || Finngen_R10	Inverse variance weighted	16	-0.140777	0.250155	0.868683	0.532016	1.4184	0.573599
Blautia hansenii	Aortic Dissection || Finngen_R10	Simple mode	16	0.126302	0.596925	1.13462	0.352159	3.65566	0.835277
Blautia hansenii	Aortic Dissection || Finngen_R10	Weighted mode	16	0.114375	0.539451	1.12117	0.389478	3.22747	0.834944
Blautia sp000436935	Aortic Dissection || Finngen_R10	MR Egger	23	0.0305824	0.274694	1.03105	0.601807	1.76647	0.91241
Blautia sp000436935	Aortic Dissection || Finngen_R10	Weighted median	23	-0.0194706	0.191826	0.980718	0.673377	1.42833	0.919153
Blautia sp000436935	Aortic Dissection || Finngen_R10	Inverse variance weighted	23	0.0947478	0.141847	1.09938	0.832541	1.45175	0.504161
Blautia sp000436935	Aortic Dissection || Finngen_R10	Simple mode	23	-0.0412163	0.353895	0.959622	0.479577	1.92018	0.908341
Blautia sp000436935	Aortic Dissection || Finngen_R10	Weighted mode	23	-0.0478991	0.37032	0.95323	0.461291	1.96979	0.89826
Blautia sp001304935	Aortic Dissection || Finngen_R10	MR Egger	13	-0.0421723	0.655107	0.958705	0.265489	3.46197	0.949827
Blautia sp001304935	Aortic Dissection || Finngen_R10	Weighted median	13	0.180274	0.365407	1.19755	0.585128	2.45094	0.621764
Blautia sp001304935	Aortic Dissection || Finngen_R10	Inverse variance weighted	13	0.258767	0.274112	1.29533	0.756924	2.21672	0.34516
Blautia sp001304935	Aortic Dissection || Finngen_R10	Simple mode	13	0.229359	0.588327	1.25779	0.397022	3.98477	0.703479
Blautia sp001304935	Aortic Dissection || Finngen_R10	Weighted mode	13	0.229359	0.584191	1.25779	0.400254	3.9526	0.701492
Borreliaceae	Aortic Dissection || Finngen_R10	MR Egger	10	-1.9198	1.43567	0.146636	0.00879381	2.44514	0.217922
Borreliaceae	Aortic Dissection || Finngen_R10	Weighted median	10	-0.383795	0.835241	0.681271	0.13254	3.5018	0.645874
Borreliaceae	Aortic Dissection || Finngen_R10	Inverse variance weighted	10	-0.212281	0.72809	0.808737	0.194108	3.36954	0.770624
Borreliaceae	Aortic Dissection || Finngen_R10	Simple mode	10	0.509008	1.41877	1.66364	0.103128	26.8375	0.728042
Borreliaceae	Aortic Dissection || Finngen_R10	Weighted mode	10	0.13837	1.34995	1.1484	0.0814698	16.1879	0.920607
CAG-884 sp000433875	Aortic Dissection || Finngen_R10	MR Egger	18	-0.0431093	0.469834	0.957807	0.381371	2.40552	0.928032
CAG-884 sp000433875	Aortic Dissection || Finngen_R10	Weighted median	18	-0.251276	0.260025	0.777808	0.467234	1.29482	0.333869
CAG-884 sp000433875	Aortic Dissection || Finngen_R10	Inverse variance weighted	18	-0.191694	0.192575	0.82556	0.566011	1.20413	0.31953
CAG-884 sp000433875	Aortic Dissection || Finngen_R10	Simple mode	18	-0.36943	0.465323	0.691128	0.277631	1.72048	0.438183
CAG-884 sp000433875	Aortic Dissection || Finngen_R10	Weighted mode	18	-0.42139	0.45478	0.656134	0.269077	1.59996	0.367113
Borreliales	Aortic Dissection || Finngen_R10	MR Egger	11	-2.29409	1.16585	0.100853	0.0102636	0.991011	0.0806341
Borreliales	Aortic Dissection || Finngen_R10	Weighted median	11	-0.899135	0.804671	0.406921	0.0840544	1.96997	0.263826
Borreliales	Aortic Dissection || Finngen_R10	Inverse variance weighted	11	-1.02453	0.58683	0.358966	0.113641	1.13389	0.0808338
Borreliales	Aortic Dissection || Finngen_R10	Simple mode	11	-1.26561	1.32816	0.282068	0.0208834	3.80984	0.363105
Borreliales	Aortic Dissection || Finngen_R10	Weighted mode	11	-1.3311	1.26121	0.264186	0.0223022	3.12947	0.316064
Acidobacteriales	Aortic Dissection || Finngen_R10	MR Egger	14	1.49642	2.71189	4.46567	0.0219521	908.44	0.591214
Acidobacteriales	Aortic Dissection || Finngen_R10	Weighted median	14	1.50574	1.33832	4.5075	0.327144	62.1059	0.260545
Acidobacteriales	Aortic Dissection || Finngen_R10	Inverse variance weighted	14	0.862999	0.955556	2.37026	0.364259	15.4234	0.366453
Acidobacteriales	Aortic Dissection || Finngen_R10	Simple mode	14	1.94243	2.43386	6.97571	0.0591354	822.867	0.439155
Acidobacteriales	Aortic Dissection || Finngen_R10	Weighted mode	14	1.90156	2.36941	6.69632	0.0644101	696.174	0.436664
Brachyspiraceae	Aortic Dissection || Finngen_R10	MR Egger	23	-0.815161	0.765025	0.442568	0.0988046	1.98236	0.298732
Brachyspiraceae	Aortic Dissection || Finngen_R10	Weighted median	23	-0.86521	0.432178	0.420963	0.180454	0.982023	0.0452874
Brachyspiraceae	Aortic Dissection || Finngen_R10	Inverse variance weighted	23	-0.0604805	0.350393	0.941312	0.473667	1.87066	0.86296
Brachyspiraceae	Aortic Dissection || Finngen_R10	Simple mode	23	-1.23629	0.923376	0.290459	0.0475435	1.77451	0.19428
Brachyspiraceae	Aortic Dissection || Finngen_R10	Weighted mode	23	-1.23629	0.817466	0.290459	0.0585118	1.44187	0.144678
Brachyspirae	Aortic Dissection || Finngen_R10	MR Egger	22	-1.59204	0.774132	0.203511	0.0446306	0.927987	0.053013
Brachyspirae	Aortic Dissection || Finngen_R10	Weighted median	22	-1.01305	0.498109	0.363109	0.136785	0.963908	0.041972
Brachyspirae	Aortic Dissection || Finngen_R10	Inverse variance weighted	22	-0.131051	0.396956	0.877173	0.402893	1.90977	0.741294
Brachyspirae	Aortic Dissection || Finngen_R10	Simple mode	22	-1.44621	1.01155	0.23546	0.0324243	1.70987	0.167512
Brachyspirae	Aortic Dissection || Finngen_R10	Weighted mode	22	-1.42621	0.939572	0.240218	0.0380913	1.5149	0.143942
Brachyspirales	Aortic Dissection || Finngen_R10	MR Egger	24	-1.04031	0.764924	0.353346	0.0789012	1.5824	0.1876
Brachyspirales	Aortic Dissection || Finngen_R10	Weighted median	24	-0.658976	0.453181	0.517381	0.212841	1.25767	0.145915
Brachyspirales	Aortic Dissection || Finngen_R10	Inverse variance weighted	24	-0.000585365	0.359162	0.999415	0.494335	2.02055	0.9987
Brachyspirales	Aortic Dissection || Finngen_R10	Simple mode	24	-1.37737	1.01659	0.25224	0.0343934	1.84991	0.18861
Brachyspirales	Aortic Dissection || Finngen_R10	Weighted mode	24	-1.33464	0.981757	0.263253	0.0384313	1.80328	0.187188
Brachyspira	Aortic Dissection || Finngen_R10	MR Egger	23	-1.29178	0.628447	0.274782	0.0801757	0.941744	0.052476
Brachyspira	Aortic Dissection || Finngen_R10	Weighted median	23	-0.805035	0.395519	0.447072	0.205923	0.970622	0.0418116
Brachyspira	Aortic Dissection || Finngen_R10	Inverse variance weighted	23	-0.08634	0.31707	0.917282	0.492728	1.70765	0.785387
Brachyspira	Aortic Dissection || Finngen_R10	Simple mode	23	-1.13994	0.911173	0.319838	0.0536196	1.90781	0.22405
Brachyspira	Aortic Dissection || Finngen_R10	Weighted mode	23	-1.13994	0.801219	0.319838	0.0665147	1.53795	0.168832
Brevibacillaceae	Aortic Dissection || Finngen_R10	MR Egger	14	-2.73441	1.65084	0.0649321	0.00255409	1.65076	0.12354
Brevibacillaceae	Aortic Dissection || Finngen_R10	Weighted median	14	0.680422	0.95053	1.97471	0.306476	12.7236	0.474094
Brevibacillaceae	Aortic Dissection || Finngen_R10	Inverse variance weighted	14	0.361393	0.802252	1.43533	0.297893	6.91579	0.652369
Brevibacillaceae	Aortic Dissection || Finngen_R10	Simple mode	14	0.602592	1.62353	1.82685	0.0758104	44.0226	0.716495
Brevibacillaceae	Aortic Dissection || Finngen_R10	Weighted mode	14	0.602592	1.68638	1.82685	0.0670237	49.794	0.726579
Brevibacillales	Aortic Dissection || Finngen_R10	MR Egger	16	-1.1602	1.56776	0.313425	0.0145086	6.7708	0.471509
Brevibacillales	Aortic Dissection || Finngen_R10	Weighted median	16	0.434777	0.983732	1.54462	0.224622	10.6216	0.658513
Brevibacillales	Aortic Dissection || Finngen_R10	Inverse variance weighted	16	0.284896	0.713623	1.32962	0.328307	5.38489	0.689727
Brevibacillales	Aortic Dissection || Finngen_R10	Simple mode	16	-0.205701	1.73133	0.814077	0.0273484	24.2326	0.907002
Brevibacillales	Aortic Dissection || Finngen_R10	Weighted mode	16	-0.0887938	1.59528	0.915034	0.0401336	20.8625	0.956347
Brevibacillus B	Aortic Dissection || Finngen_R10	MR Egger	17	-1.47484	0.830663	0.228815	0.044917	1.16563	0.0961029
Brevibacillus B	Aortic Dissection || Finngen_R10	Weighted median	17	0.313815	0.387318	1.36864	0.640615	2.92402	0.41781
Brevibacillus B	Aortic Dissection || Finngen_R10	Inverse variance weighted	17	0.0654838	0.278129	1.06768	0.619001	1.84157	0.813864
Brevibacillus B	Aortic Dissection || Finngen_R10	Simple mode	17	0.707839	0.737901	2.0296	0.477855	8.62035	0.351701
Brevibacillus B	Aortic Dissection || Finngen_R10	Weighted mode	17	0.721377	0.707367	2.05726	0.514241	8.23025	0.322994
Butyricimonas sp900258545	Aortic Dissection || Finngen_R10	MR Egger	13	-0.149187	0.530118	0.861408	0.304764	2.43475	0.783611
Butyricimonas sp900258545	Aortic Dissection || Finngen_R10	Weighted median	13	-0.0555412	0.294847	0.945973	0.530762	1.686	0.850584
[truncated: 423 more rows]

## Sheet: Table S3
Supplement Table 3: Details of gut microbiota significantly causally associated with aortic dissection identified with IVW values as the main outcome
[truncated: 91 more rows]

[truncated: 3 more sheets: Table S4, Table S5, Table S6]
